# Supplementary material for: HCV kinetic and modeling analyses project shorter durations to cure under combined therapy with daclatasvir and asunaprevir in chronic HCV-infected patients
Source: PLoS One. 2017 Dec 7;12(12):e0187409. doi: 10.1371/journal.pone.0187409 (PMC5720697; doi:10.1371/journal.pone.0187409)
Supplement: S7 Table — ID: patient identification number; time: time from treatment initiation; DV: dependent variable, i.e. HCV viral load; cens: data below the limit of detection (cens = 1) or above the limit of detection (cens = 0); cirrhosis.x and cirrhosis.y status (0/1); age in years; gender (F/M); weight in kg; height in cm; bmi in kg/m2; PLT: platelet count (in x104/μL); ALT: alanine aminotransferase levels (in IU/L); hcv_vira_load.0.: HCV viral load at time = 0; hcv_vira_load.4h.: HCV viral load at time = 4h; hcv_vira_load.8h.: HCV viral load at time = 8h; hcv_vira_load.48h.: HCV viral load at time = 48h; hcv_vira_load.96h.: HCV viral load at time = 96h; hcv_vira_load.1w.: HCV viral load at time = 1 week; hcv_vira_load.4w.: HCV viral load at time = 4 weeks; hcv_vira_load.24w.: HCV viral load at time = 24 weeks; hcv_vira_load.post24w.: HCV viral load at time >24 weeks; core70.91=; DCV.resistance..L31.Y93.: resistance to daclatasvir—mutation at sites L31 and Y93; ASV.resistance: resistance to asunaprevir; biopsy: METAVIR scores; Genotype: HCV genotype; previous.IFN: use of IFN therapy previously to this study (yes/nothing); IFN: if previous.IFN = yes, type of IFN used for therapy previously to this study. (TXT) [file pone.0187409.s008.txt]

ID	time	DV	cens	cirrhosis.x	age	gender	weight	height	bmi	cirrhosis.y	PLT	ALT	hcv_viral_load.0.	hcv_viral_load.4h.	hcv_viral_load.8h.	hcv_viral_load.48h.	hcv_viral_load.96h.	hcv_viral_load.1w.	hcv_viral_load.4w.	hcv_viral_load.24w.	hcv_viral_load.post24w.	core70.91	DCV.resistantce..L31.Y93.	ASV.resistance	biopsy	Genotype	previous.IFN	IFN
1	0	6.6	0	0	58	F	57.3	154.7	23.9	0	9.4	30	6.6	5.3	4.7	3	2.8	2.3	-	-	-	M/M	wild(L)/Mix(Y>H)	NA	F3A1	1B	yes	IFNbeta/RBV
1	0.17	5.3	0	0	58	F	57.3	154.7	23.9	0	9.4	30	6.6	5.3	4.7	3	2.8	2.3	-	-	-	M/M	wild(L)/Mix(Y>H)	NA	F3A1	1B	yes	IFNbeta/RBV
1	0.33	4.7	0	0	58	F	57.3	154.7	23.9	0	9.4	30	6.6	5.3	4.7	3	2.8	2.3	-	-	-	M/M	wild(L)/Mix(Y>H)	NA	F3A1	1B	yes	IFNbeta/RBV
1	2	3	0	0	58	F	57.3	154.7	23.9	0	9.4	30	6.6	5.3	4.7	3	2.8	2.3	-	-	-	M/M	wild(L)/Mix(Y>H)	NA	F3A1	1B	yes	IFNbeta/RBV
1	4	2.8	0	0	58	F	57.3	154.7	23.9	0	9.4	30	6.6	5.3	4.7	3	2.8	2.3	-	-	-	M/M	wild(L)/Mix(Y>H)	NA	F3A1	1B	yes	IFNbeta/RBV
1	7	2.3	0	0	58	F	57.3	154.7	23.9	0	9.4	30	6.6	5.3	4.7	3	2.8	2.3	-	-	-	M/M	wild(L)/Mix(Y>H)	NA	F3A1	1B	yes	IFNbeta/RBV
1	28	0	1	0	58	F	57.3	154.7	23.9	0	9.4	30	6.6	5.3	4.7	3	2.8	2.3	-	-	-	M/M	wild(L)/Mix(Y>H)	NA	F3A1	1B	yes	IFNbeta/RBV
3	0	5.7	0	1	63	F	43.9	152	19	1	7.1	41	5.7	5.6	4.6	2.7	2.1	1.5	1.2	-	-	ND	wild(L)/wild(Y)	NA	ND	1B	yes	PEG/RBV
3	0.17	5.6	0	1	63	F	43.9	152	19	1	7.1	41	5.7	5.6	4.6	2.7	2.1	1.5	1.2	-	-	ND	wild(L)/wild(Y)	NA	ND	1B	yes	PEG/RBV
3	0.33	4.6	0	1	63	F	43.9	152	19	1	7.1	41	5.7	5.6	4.6	2.7	2.1	1.5	1.2	-	-	ND	wild(L)/wild(Y)	NA	ND	1B	yes	PEG/RBV
3	2	2.7	0	1	63	F	43.9	152	19	1	7.1	41	5.7	5.6	4.6	2.7	2.1	1.5	1.2	-	-	ND	wild(L)/wild(Y)	NA	ND	1B	yes	PEG/RBV
3	4	2.1	0	1	63	F	43.9	152	19	1	7.1	41	5.7	5.6	4.6	2.7	2.1	1.5	1.2	-	-	ND	wild(L)/wild(Y)	NA	ND	1B	yes	PEG/RBV
3	7	1.5	0	1	63	F	43.9	152	19	1	7.1	41	5.7	5.6	4.6	2.7	2.1	1.5	1.2	-	-	ND	wild(L)/wild(Y)	NA	ND	1B	yes	PEG/RBV
3	28	1.2	1	1	63	F	43.9	152	19	1	7.1	41	5.7	5.6	4.6	2.7	2.1	1.5	1.2	-	-	ND	wild(L)/wild(Y)	NA	ND	1B	yes	PEG/RBV
4	0	5.6	0	0	67	F	50.2	153	21.4	0	29.5	37	5.6	5.4	4.5	3.4	2.8	2.2	-	-	-	mix/W	wild(L)/Mix(Y>H)	NA	ND	1B	yes	IFNa
4	0.17	5.4	0	0	67	F	50.2	153	21.4	0	29.5	37	5.6	5.4	4.5	3.4	2.8	2.2	-	-	-	mix/W	wild(L)/Mix(Y>H)	NA	ND	1B	yes	IFNa
4	0.33	4.5	0	0	67	F	50.2	153	21.4	0	29.5	37	5.6	5.4	4.5	3.4	2.8	2.2	-	-	-	mix/W	wild(L)/Mix(Y>H)	NA	ND	1B	yes	IFNa
4	2	3.4	0	0	67	F	50.2	153	21.4	0	29.5	37	5.6	5.4	4.5	3.4	2.8	2.2	-	-	-	mix/W	wild(L)/Mix(Y>H)	NA	ND	1B	yes	IFNa
4	4	2.8	0	0	67	F	50.2	153	21.4	0	29.5	37	5.6	5.4	4.5	3.4	2.8	2.2	-	-	-	mix/W	wild(L)/Mix(Y>H)	NA	ND	1B	yes	IFNa
4	7	2.2	0	0	67	F	50.2	153	21.4	0	29.5	37	5.6	5.4	4.5	3.4	2.8	2.2	-	-	-	mix/W	wild(L)/Mix(Y>H)	NA	ND	1B	yes	IFNa
4	28	0	1	0	67	F	50.2	153	21.4	0	29.5	37	5.6	5.4	4.5	3.4	2.8	2.2	-	-	-	mix/W	wild(L)/Mix(Y>H)	NA	ND	1B	yes	IFNa
5	0	6.2	0	0	73	F	46.5	150.7	20.5	0	11.7	24	6.2	5.6	4.6	2.3	2	1.6	-	-	-	M/W	wild/mutant	NA	ND	1B	yes	PEG/RBV
5	0.17	5.6	0	0	73	F	46.5	150.7	20.5	0	11.7	24	6.2	5.6	4.6	2.3	2	1.6	-	-	-	M/W	wild/mutant	NA	ND	1B	yes	PEG/RBV
5	0.33	4.6	0	0	73	F	46.5	150.7	20.5	0	11.7	24	6.2	5.6	4.6	2.3	2	1.6	-	-	-	M/W	wild/mutant	NA	ND	1B	yes	PEG/RBV
5	2	2.3	0	0	73	F	46.5	150.7	20.5	0	11.7	24	6.2	5.6	4.6	2.3	2	1.6	-	-	-	M/W	wild/mutant	NA	ND	1B	yes	PEG/RBV
5	4	2	0	0	73	F	46.5	150.7	20.5	0	11.7	24	6.2	5.6	4.6	2.3	2	1.6	-	-	-	M/W	wild/mutant	NA	ND	1B	yes	PEG/RBV
5	7	1.6	0	0	73	F	46.5	150.7	20.5	0	11.7	24	6.2	5.6	4.6	2.3	2	1.6	-	-	-	M/W	wild/mutant	NA	ND	1B	yes	PEG/RBV
5	28	0	1	0	73	F	46.5	150.7	20.5	0	11.7	24	6.2	5.6	4.6	2.3	2	1.6	-	-	-	M/W	wild/mutant	NA	ND	1B	yes	PEG/RBV
6	0	6.7	0	0	73	F	44.2	149.5	19.8	0	13.9	64	6.7	5.8	4.8	2.7	3	2.3	-	-	-	mix/M	wild(L)/wild(Y)	NA	F2A2	1B	nothing
6	0.17	5.8	0	0	73	F	44.2	149.5	19.8	0	13.9	64	6.7	5.8	4.8	2.7	3	2.3	-	-	-	mix/M	wild(L)/wild(Y)	NA	F2A2	1B	nothing
6	0.33	4.8	0	0	73	F	44.2	149.5	19.8	0	13.9	64	6.7	5.8	4.8	2.7	3	2.3	-	-	-	mix/M	wild(L)/wild(Y)	NA	F2A2	1B	nothing
6	2	2.7	0	0	73	F	44.2	149.5	19.8	0	13.9	64	6.7	5.8	4.8	2.7	3	2.3	-	-	-	mix/M	wild(L)/wild(Y)	NA	F2A2	1B	nothing
6	4	3	0	0	73	F	44.2	149.5	19.8	0	13.9	64	6.7	5.8	4.8	2.7	3	2.3	-	-	-	mix/M	wild(L)/wild(Y)	NA	F2A2	1B	nothing
6	7	2.3	0	0	73	F	44.2	149.5	19.8	0	13.9	64	6.7	5.8	4.8	2.7	3	2.3	-	-	-	mix/M	wild(L)/wild(Y)	NA	F2A2	1B	nothing
6	28	0	1	0	73	F	44.2	149.5	19.8	0	13.9	64	6.7	5.8	4.8	2.7	3	2.3	-	-	-	mix/M	wild(L)/wild(Y)	NA	F2A2	1B	nothing
7	0	6.3	0	0	62	M	74.6	158	29.9	0	8.5	32	6.3	4.9	4	2.4	1.8	1.5	-	-	-	W/M	wild(L)/wild(Y)	NA	ND	1B	yes	PEG/RBV
7	0.17	4.9	0	0	62	M	74.6	158	29.9	0	8.5	32	6.3	4.9	4	2.4	1.8	1.5	-	-	-	W/M	wild(L)/wild(Y)	NA	ND	1B	yes	PEG/RBV
7	0.33	4	0	0	62	M	74.6	158	29.9	0	8.5	32	6.3	4.9	4	2.4	1.8	1.5	-	-	-	W/M	wild(L)/wild(Y)	NA	ND	1B	yes	PEG/RBV
7	2	2.4	0	0	62	M	74.6	158	29.9	0	8.5	32	6.3	4.9	4	2.4	1.8	1.5	-	-	-	W/M	wild(L)/wild(Y)	NA	ND	1B	yes	PEG/RBV
7	4	1.8	0	0	62	M	74.6	158	29.9	0	8.5	32	6.3	4.9	4	2.4	1.8	1.5	-	-	-	W/M	wild(L)/wild(Y)	NA	ND	1B	yes	PEG/RBV
7	7	1.5	0	0	62	M	74.6	158	29.9	0	8.5	32	6.3	4.9	4	2.4	1.8	1.5	-	-	-	W/M	wild(L)/wild(Y)	NA	ND	1B	yes	PEG/RBV
7	28	0	1	0	62	M	74.6	158	29.9	0	8.5	32	6.3	4.9	4	2.4	1.8	1.5	-	-	-	W/M	wild(L)/wild(Y)	NA	ND	1B	yes	PEG/RBV
10	0	5.7	0	1	84	F	50.9	145.1	24.2	1	8.3	16	5.7	4.4	3.2	2.5	2.5	1.7	-	-	-	mix/M	wild(L)/wild(Y)	NA	ND	1B	yes	IFN beta
10	0.17	4.4	0	1	84	F	50.9	145.1	24.2	1	8.3	16	5.7	4.4	3.2	2.5	2.5	1.7	-	-	-	mix/M	wild(L)/wild(Y)	NA	ND	1B	yes	IFN beta
10	0.33	3.2	0	1	84	F	50.9	145.1	24.2	1	8.3	16	5.7	4.4	3.2	2.5	2.5	1.7	-	-	-	mix/M	wild(L)/wild(Y)	NA	ND	1B	yes	IFN beta
10	2	2.5	0	1	84	F	50.9	145.1	24.2	1	8.3	16	5.7	4.4	3.2	2.5	2.5	1.7	-	-	-	mix/M	wild(L)/wild(Y)	NA	ND	1B	yes	IFN beta
10	4	2.5	0	1	84	F	50.9	145.1	24.2	1	8.3	16	5.7	4.4	3.2	2.5	2.5	1.7	-	-	-	mix/M	wild(L)/wild(Y)	NA	ND	1B	yes	IFN beta
10	7	1.7	0	1	84	F	50.9	145.1	24.2	1	8.3	16	5.7	4.4	3.2	2.5	2.5	1.7	-	-	-	mix/M	wild(L)/wild(Y)	NA	ND	1B	yes	IFN beta
10	28	0	1	1	84	F	50.9	145.1	24.2	1	8.3	16	5.7	4.4	3.2	2.5	2.5	1.7	-	-	-	mix/M	wild(L)/wild(Y)	NA	ND	1B	yes	IFN beta
12	0	6.4	0	0	66	F	56.4	154.8	23.5	0	9.7	66	6.4	5.1	3.9	3.1	2.6	2.3	1.2	-	-	ND	wild(L)/wild(Y)	NA	F2A2	1B	yes	IFN
12	0.17	5.1	0	0	66	F	56.4	154.8	23.5	0	9.7	66	6.4	5.1	3.9	3.1	2.6	2.3	1.2	-	-	ND	wild(L)/wild(Y)	NA	F2A2	1B	yes	IFN
12	0.33	3.9	0	0	66	F	56.4	154.8	23.5	0	9.7	66	6.4	5.1	3.9	3.1	2.6	2.3	1.2	-	-	ND	wild(L)/wild(Y)	NA	F2A2	1B	yes	IFN
12	2	3.1	0	0	66	F	56.4	154.8	23.5	0	9.7	66	6.4	5.1	3.9	3.1	2.6	2.3	1.2	-	-	ND	wild(L)/wild(Y)	NA	F2A2	1B	yes	IFN
12	4	2.6	0	0	66	F	56.4	154.8	23.5	0	9.7	66	6.4	5.1	3.9	3.1	2.6	2.3	1.2	-	-	ND	wild(L)/wild(Y)	NA	F2A2	1B	yes	IFN
12	7	2.3	0	0	66	F	56.4	154.8	23.5	0	9.7	66	6.4	5.1	3.9	3.1	2.6	2.3	1.2	-	-	ND	wild(L)/wild(Y)	NA	F2A2	1B	yes	IFN
12	28	1.2	1	0	66	F	56.4	154.8	23.5	0	9.7	66	6.4	5.1	3.9	3.1	2.6	2.3	1.2	-	-	ND	wild(L)/wild(Y)	NA	F2A2	1B	yes	IFN
13	0	6.1	0	1	52	M	65.5	169.3	22.9	1	6.7	83	6.1	5.1	4.8	3.6	3	2.7	-	-	-	ND	wild(L)/Mix(Y=H)	NA	ND	1B	yes	IFNbeta/RBV
13	0.17	5.1	0	1	52	M	65.5	169.3	22.9	1	6.7	83	6.1	5.1	4.8	3.6	3	2.7	-	-	-	ND	wild(L)/Mix(Y=H)	NA	ND	1B	yes	IFNbeta/RBV
13	0.33	4.8	0	1	52	M	65.5	169.3	22.9	1	6.7	83	6.1	5.1	4.8	3.6	3	2.7	-	-	-	ND	wild(L)/Mix(Y=H)	NA	ND	1B	yes	IFNbeta/RBV
13	2	3.6	0	1	52	M	65.5	169.3	22.9	1	6.7	83	6.1	5.1	4.8	3.6	3	2.7	-	-	-	ND	wild(L)/Mix(Y=H)	NA	ND	1B	yes	IFNbeta/RBV
13	4	3	0	1	52	M	65.5	169.3	22.9	1	6.7	83	6.1	5.1	4.8	3.6	3	2.7	-	-	-	ND	wild(L)/Mix(Y=H)	NA	ND	1B	yes	IFNbeta/RBV
13	7	2.7	0	1	52	M	65.5	169.3	22.9	1	6.7	83	6.1	5.1	4.8	3.6	3	2.7	-	-	-	ND	wild(L)/Mix(Y=H)	NA	ND	1B	yes	IFNbeta/RBV
13	28	0	1	1	52	M	65.5	169.3	22.9	1	6.7	83	6.1	5.1	4.8	3.6	3	2.7	-	-	-	ND	wild(L)/Mix(Y=H)	NA	ND	1B	yes	IFNbeta/RBV
14	0	6.5	0	0	85	F	38.8	148.5	17.6	0	13.2	11	6.5	5.1	4.1	3.1	2.6	2.5	1.2	-	-	M/W	wild/wild	NA	F3A2	1B	yes	IFNa
14	0.17	5.1	0	0	85	F	38.8	148.5	17.6	0	13.2	11	6.5	5.1	4.1	3.1	2.6	2.5	1.2	-	-	M/W	wild/wild	NA	F3A2	1B	yes	IFNa
14	0.33	4.1	0	0	85	F	38.8	148.5	17.6	0	13.2	11	6.5	5.1	4.1	3.1	2.6	2.5	1.2	-	-	M/W	wild/wild	NA	F3A2	1B	yes	IFNa
14	2	3.1	0	0	85	F	38.8	148.5	17.6	0	13.2	11	6.5	5.1	4.1	3.1	2.6	2.5	1.2	-	-	M/W	wild/wild	NA	F3A2	1B	yes	IFNa
14	4	2.6	0	0	85	F	38.8	148.5	17.6	0	13.2	11	6.5	5.1	4.1	3.1	2.6	2.5	1.2	-	-	M/W	wild/wild	NA	F3A2	1B	yes	IFNa
14	7	2.5	0	0	85	F	38.8	148.5	17.6	0	13.2	11	6.5	5.1	4.1	3.1	2.6	2.5	1.2	-	-	M/W	wild/wild	NA	F3A2	1B	yes	IFNa
14	28	1.2	1	0	85	F	38.8	148.5	17.6	0	13.2	11	6.5	5.1	4.1	3.1	2.6	2.5	1.2	-	-	M/W	wild/wild	NA	F3A2	1B	yes	IFNa
15	0	5.4	0	1	83	F	43.6	145.2	20.7	1	15.5	17	5.4	4.1	3.4	2.6	2.2	1.9	-	-	-	ND	wild(L)/wild(Y)	NA	ND	1B	nothing
15	0.17	4.1	0	1	83	F	43.6	145.2	20.7	1	15.5	17	5.4	4.1	3.4	2.6	2.2	1.9	-	-	-	ND	wild(L)/wild(Y)	NA	ND	1B	nothing
15	0.33	3.4	0	1	83	F	43.6	145.2	20.7	1	15.5	17	5.4	4.1	3.4	2.6	2.2	1.9	-	-	-	ND	wild(L)/wild(Y)	NA	ND	1B	nothing
15	2	2.6	0	1	83	F	43.6	145.2	20.7	1	15.5	17	5.4	4.1	3.4	2.6	2.2	1.9	-	-	-	ND	wild(L)/wild(Y)	NA	ND	1B	nothing
15	4	2.2	0	1	83	F	43.6	145.2	20.7	1	15.5	17	5.4	4.1	3.4	2.6	2.2	1.9	-	-	-	ND	wild(L)/wild(Y)	NA	ND	1B	nothing
15	7	1.9	0	1	83	F	43.6	145.2	20.7	1	15.5	17	5.4	4.1	3.4	2.6	2.2	1.9	-	-	-	ND	wild(L)/wild(Y)	NA	ND	1B	nothing
15	28	0	1	1	83	F	43.6	145.2	20.7	1	15.5	17	5.4	4.1	3.4	2.6	2.2	1.9	-	-	-	ND	wild(L)/wild(Y)	NA	ND	1B	nothing
16	0	6.4	0	0	63	F	44.9	152	19.4	0	20.1	26	6.4	5.4	4.1	2.8	2.6	2.1	-	-	-	W/M	wild/wild	NA	ND	1B	yes	PEG/RBV/TVR
16	0.17	5.4	0	0	63	F	44.9	152	19.4	0	20.1	26	6.4	5.4	4.1	2.8	2.6	2.1	-	-	-	W/M	wild/wild	NA	ND	1B	yes	PEG/RBV/TVR
16	0.33	4.1	0	0	63	F	44.9	152	19.4	0	20.1	26	6.4	5.4	4.1	2.8	2.6	2.1	-	-	-	W/M	wild/wild	NA	ND	1B	yes	PEG/RBV/TVR
16	2	2.8	0	0	63	F	44.9	152	19.4	0	20.1	26	6.4	5.4	4.1	2.8	2.6	2.1	-	-	-	W/M	wild/wild	NA	ND	1B	yes	PEG/RBV/TVR
16	4	2.6	0	0	63	F	44.9	152	19.4	0	20.1	26	6.4	5.4	4.1	2.8	2.6	2.1	-	-	-	W/M	wild/wild	NA	ND	1B	yes	PEG/RBV/TVR
16	7	2.1	0	0	63	F	44.9	152	19.4	0	20.1	26	6.4	5.4	4.1	2.8	2.6	2.1	-	-	-	W/M	wild/wild	NA	ND	1B	yes	PEG/RBV/TVR
16	28	0	1	0	63	F	44.9	152	19.4	0	20.1	26	6.4	5.4	4.1	2.8	2.6	2.1	-	-	-	W/M	wild/wild	NA	ND	1B	yes	PEG/RBV/TVR
18	0	6.5	0	0	66	F	61.5	146.4	28.7	0	10.5	68	6.5	5.1	4.1	2.9	2.7	2.2	-	-	-	M/W	wild/wild	NA	ND	1B	yes	PEG/RBV
18	0.17	5.1	0	0	66	F	61.5	146.4	28.7	0	10.5	68	6.5	5.1	4.1	2.9	2.7	2.2	-	-	-	M/W	wild/wild	NA	ND	1B	yes	PEG/RBV
18	0.33	4.1	0	0	66	F	61.5	146.4	28.7	0	10.5	68	6.5	5.1	4.1	2.9	2.7	2.2	-	-	-	M/W	wild/wild	NA	ND	1B	yes	PEG/RBV
18	2	2.9	0	0	66	F	61.5	146.4	28.7	0	10.5	68	6.5	5.1	4.1	2.9	2.7	2.2	-	-	-	M/W	wild/wild	NA	ND	1B	yes	PEG/RBV
18	4	2.7	0	0	66	F	61.5	146.4	28.7	0	10.5	68	6.5	5.1	4.1	2.9	2.7	2.2	-	-	-	M/W	wild/wild	NA	ND	1B	yes	PEG/RBV
18	7	2.2	0	0	66	F	61.5	146.4	28.7	0	10.5	68	6.5	5.1	4.1	2.9	2.7	2.2	-	-	-	M/W	wild/wild	NA	ND	1B	yes	PEG/RBV
18	28	0	1	0	66	F	61.5	146.4	28.7	0	10.5	68	6.5	5.1	4.1	2.9	2.7	2.2	-	-	-	M/W	wild/wild	NA	ND	1B	yes	PEG/RBV
19	0	6.4	0	0	75	F	51	147.6	23.4	0	5.7	19	6.4	5.1	4	3.2	3	2.6	-	-	-	ND	wild(L)/wild(Y)	NA	F3A2	1B	yes	PEG/RBV
19	0.17	5.1	0	0	75	F	51	147.6	23.4	0	5.7	19	6.4	5.1	4	3.2	3	2.6	-	-	-	ND	wild(L)/wild(Y)	NA	F3A2	1B	yes	PEG/RBV
19	0.33	4	0	0	75	F	51	147.6	23.4	0	5.7	19	6.4	5.1	4	3.2	3	2.6	-	-	-	ND	wild(L)/wild(Y)	NA	F3A2	1B	yes	PEG/RBV
19	2	3.2	0	0	75	F	51	147.6	23.4	0	5.7	19	6.4	5.1	4	3.2	3	2.6	-	-	-	ND	wild(L)/wild(Y)	NA	F3A2	1B	yes	PEG/RBV
19	4	3	0	0	75	F	51	147.6	23.4	0	5.7	19	6.4	5.1	4	3.2	3	2.6	-	-	-	ND	wild(L)/wild(Y)	NA	F3A2	1B	yes	PEG/RBV
19	7	2.6	0	0	75	F	51	147.6	23.4	0	5.7	19	6.4	5.1	4	3.2	3	2.6	-	-	-	ND	wild(L)/wild(Y)	NA	F3A2	1B	yes	PEG/RBV
19	28	0	1	0	75	F	51	147.6	23.4	0	5.7	19	6.4	5.1	4	3.2	3	2.6	-	-	-	ND	wild(L)/wild(Y)	NA	F3A2	1B	yes	PEG/RBV
21	0	6.6	0	0	74	M	61.2	166	22.2	0	21.3	41	6.6	5.5	4.4	3	2.5	1.9	-	-	-	W/W	wild/wild	NA	ND	1B	yes	PEG/RBV
21	0.17	5.5	0	0	74	M	61.2	166	22.2	0	21.3	41	6.6	5.5	4.4	3	2.5	1.9	-	-	-	W/W	wild/wild	NA	ND	1B	yes	PEG/RBV
21	0.33	4.4	0	0	74	M	61.2	166	22.2	0	21.3	41	6.6	5.5	4.4	3	2.5	1.9	-	-	-	W/W	wild/wild	NA	ND	1B	yes	PEG/RBV
21	2	3	0	0	74	M	61.2	166	22.2	0	21.3	41	6.6	5.5	4.4	3	2.5	1.9	-	-	-	W/W	wild/wild	NA	ND	1B	yes	PEG/RBV
21	4	2.5	0	0	74	M	61.2	166	22.2	0	21.3	41	6.6	5.5	4.4	3	2.5	1.9	-	-	-	W/W	wild/wild	NA	ND	1B	yes	PEG/RBV
21	7	1.9	0	0	74	M	61.2	166	22.2	0	21.3	41	6.6	5.5	4.4	3	2.5	1.9	-	-	-	W/W	wild/wild	NA	ND	1B	yes	PEG/RBV
21	28	0	1	0	74	M	61.2	166	22.2	0	21.3	41	6.6	5.5	4.4	3	2.5	1.9	-	-	-	W/W	wild/wild	NA	ND	1B	yes	PEG/RBV
22	0	5	0	1	55	F	61.5	155	25.6	1	7.6	86	5	4.2	3.5	2.8	2.4	1.9	-	-	ND	M/W	wild(L)/wild(Y)	NA	F4A2	1B	yes	IFNbeta/RBV
22	0.17	4.2	0	1	55	F	61.5	155	25.6	1	7.6	86	5	4.2	3.5	2.8	2.4	1.9	-	-	ND	M/W	wild(L)/wild(Y)	NA	F4A2	1B	yes	IFNbeta/RBV
22	0.33	3.5	0	1	55	F	61.5	155	25.6	1	7.6	86	5	4.2	3.5	2.8	2.4	1.9	-	-	ND	M/W	wild(L)/wild(Y)	NA	F4A2	1B	yes	IFNbeta/RBV
22	2	2.8	0	1	55	F	61.5	155	25.6	1	7.6	86	5	4.2	3.5	2.8	2.4	1.9	-	-	ND	M/W	wild(L)/wild(Y)	NA	F4A2	1B	yes	IFNbeta/RBV
22	4	2.4	0	1	55	F	61.5	155	25.6	1	7.6	86	5	4.2	3.5	2.8	2.4	1.9	-	-	ND	M/W	wild(L)/wild(Y)	NA	F4A2	1B	yes	IFNbeta/RBV
22	7	1.9	0	1	55	F	61.5	155	25.6	1	7.6	86	5	4.2	3.5	2.8	2.4	1.9	-	-	ND	M/W	wild(L)/wild(Y)	NA	F4A2	1B	yes	IFNbeta/RBV
22	28	0	1	1	55	F	61.5	155	25.6	1	7.6	86	5	4.2	3.5	2.8	2.4	1.9	-	-	ND	M/W	wild(L)/wild(Y)	NA	F4A2	1B	yes	IFNbeta/RBV
23	0	6	0	0	75	F	49.5	153.6	21	0	14.4	40	6	4.6	3.9	2.7	1.9	1.6	1.2	-	-	W/W	wild/wild	NA	ND	1B	yes	IFNa
23	0.17	4.6	0	0	75	F	49.5	153.6	21	0	14.4	40	6	4.6	3.9	2.7	1.9	1.6	1.2	-	-	W/W	wild/wild	NA	ND	1B	yes	IFNa
23	0.33	3.9	0	0	75	F	49.5	153.6	21	0	14.4	40	6	4.6	3.9	2.7	1.9	1.6	1.2	-	-	W/W	wild/wild	NA	ND	1B	yes	IFNa
23	2	2.7	0	0	75	F	49.5	153.6	21	0	14.4	40	6	4.6	3.9	2.7	1.9	1.6	1.2	-	-	W/W	wild/wild	NA	ND	1B	yes	IFNa
23	4	1.9	0	0	75	F	49.5	153.6	21	0	14.4	40	6	4.6	3.9	2.7	1.9	1.6	1.2	-	-	W/W	wild/wild	NA	ND	1B	yes	IFNa
23	7	1.6	0	0	75	F	49.5	153.6	21	0	14.4	40	6	4.6	3.9	2.7	1.9	1.6	1.2	-	-	W/W	wild/wild	NA	ND	1B	yes	IFNa
23	28	1.2	1	0	75	F	49.5	153.6	21	0	14.4	40	6	4.6	3.9	2.7	1.9	1.6	1.2	-	-	W/W	wild/wild	NA	ND	1B	yes	IFNa
26	0	5.7	0	0	78	F	52.2	152.5	22.4	0	13.5	96	5.7	4.9	4.2	3	2.8	2.5	1.2	-	-	ND	wild(L)/Mix(Y=H)	NA	ND	1B	nothing
26	0.17	4.9	0	0	78	F	52.2	152.5	22.4	0	13.5	96	5.7	4.9	4.2	3	2.8	2.5	1.2	-	-	ND	wild(L)/Mix(Y=H)	NA	ND	1B	nothing
26	0.33	4.2	0	0	78	F	52.2	152.5	22.4	0	13.5	96	5.7	4.9	4.2	3	2.8	2.5	1.2	-	-	ND	wild(L)/Mix(Y=H)	NA	ND	1B	nothing
26	2	3	0	0	78	F	52.2	152.5	22.4	0	13.5	96	5.7	4.9	4.2	3	2.8	2.5	1.2	-	-	ND	wild(L)/Mix(Y=H)	NA	ND	1B	nothing
26	4	2.8	0	0	78	F	52.2	152.5	22.4	0	13.5	96	5.7	4.9	4.2	3	2.8	2.5	1.2	-	-	ND	wild(L)/Mix(Y=H)	NA	ND	1B	nothing
26	7	2.5	0	0	78	F	52.2	152.5	22.4	0	13.5	96	5.7	4.9	4.2	3	2.8	2.5	1.2	-	-	ND	wild(L)/Mix(Y=H)	NA	ND	1B	nothing
26	28	1.2	1	0	78	F	52.2	152.5	22.4	0	13.5	96	5.7	4.9	4.2	3	2.8	2.5	1.2	-	-	ND	wild(L)/Mix(Y=H)	NA	ND	1B	nothing
27	0	6.4	0	0	76	F	51.6	148	23.6	0	16.3	26	6.4	5.4	4.2	3	2.7	2.1	-	-	-	ND	wild(L)/wild(Y)	NA	ND	1B	yes	IFN
27	0.17	5.4	0	0	76	F	51.6	148	23.6	0	16.3	26	6.4	5.4	4.2	3	2.7	2.1	-	-	-	ND	wild(L)/wild(Y)	NA	ND	1B	yes	IFN
27	0.33	4.2	0	0	76	F	51.6	148	23.6	0	16.3	26	6.4	5.4	4.2	3	2.7	2.1	-	-	-	ND	wild(L)/wild(Y)	NA	ND	1B	yes	IFN
27	2	3	0	0	76	F	51.6	148	23.6	0	16.3	26	6.4	5.4	4.2	3	2.7	2.1	-	-	-	ND	wild(L)/wild(Y)	NA	ND	1B	yes	IFN
27	4	2.7	0	0	76	F	51.6	148	23.6	0	16.3	26	6.4	5.4	4.2	3	2.7	2.1	-	-	-	ND	wild(L)/wild(Y)	NA	ND	1B	yes	IFN
27	7	2.1	0	0	76	F	51.6	148	23.6	0	16.3	26	6.4	5.4	4.2	3	2.7	2.1	-	-	-	ND	wild(L)/wild(Y)	NA	ND	1B	yes	IFN
27	28	0	1	0	76	F	51.6	148	23.6	0	16.3	26	6.4	5.4	4.2	3	2.7	2.1	-	-	-	ND	wild(L)/wild(Y)	NA	ND	1B	yes	IFN
28	0	6.5	0	1	73	F	60.1	153	25.7	1	11.3	38	6.5	ND	ND	3.2	2.9	ND	-	-	-	M/M	wild(L)/wild(Y)	NA	ND	1B	yes	PegIFNa
28	2	3.2	0	1	73	F	60.1	153	25.7	1	11.3	38	6.5	ND	ND	3.2	2.9	ND	-	-	-	M/M	wild(L)/wild(Y)	NA	ND	1B	yes	PegIFNa
28	4	2.9	0	1	73	F	60.1	153	25.7	1	11.3	38	6.5	ND	ND	3.2	2.9	ND	-	-	-	M/M	wild(L)/wild(Y)	NA	ND	1B	yes	PegIFNa
28	28	0	1	1	73	F	60.1	153	25.7	1	11.3	38	6.5	ND	ND	3.2	2.9	ND	-	-	-	M/M	wild(L)/wild(Y)	NA	ND	1B	yes	PegIFNa
30	0	6.2	0	0	61	M	58.5	159.8	22.9	0	8.4	136	6.2	4.9	4	3	2.5	2	1.2	-	-	ND	wild(L)/wild(Y)	NA	ND	1B	yes	PegIFNa
30	0.17	4.9	0	0	61	M	58.5	159.8	22.9	0	8.4	136	6.2	4.9	4	3	2.5	2	1.2	-	-	ND	wild(L)/wild(Y)	NA	ND	1B	yes	PegIFNa
30	0.33	4	0	0	61	M	58.5	159.8	22.9	0	8.4	136	6.2	4.9	4	3	2.5	2	1.2	-	-	ND	wild(L)/wild(Y)	NA	ND	1B	yes	PegIFNa
30	2	3	0	0	61	M	58.5	159.8	22.9	0	8.4	136	6.2	4.9	4	3	2.5	2	1.2	-	-	ND	wild(L)/wild(Y)	NA	ND	1B	yes	PegIFNa
30	4	2.5	0	0	61	M	58.5	159.8	22.9	0	8.4	136	6.2	4.9	4	3	2.5	2	1.2	-	-	ND	wild(L)/wild(Y)	NA	ND	1B	yes	PegIFNa
30	7	2	0	0	61	M	58.5	159.8	22.9	0	8.4	136	6.2	4.9	4	3	2.5	2	1.2	-	-	ND	wild(L)/wild(Y)	NA	ND	1B	yes	PegIFNa
30	28	1.2	1	0	61	M	58.5	159.8	22.9	0	8.4	136	6.2	4.9	4	3	2.5	2	1.2	-	-	ND	wild(L)/wild(Y)	NA	ND	1B	yes	PegIFNa
31	0	6.4	0	0	56	F	72.9	160.5	28.3	0	7.8	90	6.4	5.5	4.2	2.9	2.4	1.9	-	-	-	ND	wild(L)/wild(Y)	NA	ND	1B	yes	PEG/RBV/TVR
31	0.17	5.5	0	0	56	F	72.9	160.5	28.3	0	7.8	90	6.4	5.5	4.2	2.9	2.4	1.9	-	-	-	ND	wild(L)/wild(Y)	NA	ND	1B	yes	PEG/RBV/TVR
31	0.33	4.2	0	0	56	F	72.9	160.5	28.3	0	7.8	90	6.4	5.5	4.2	2.9	2.4	1.9	-	-	-	ND	wild(L)/wild(Y)	NA	ND	1B	yes	PEG/RBV/TVR
31	2	2.9	0	0	56	F	72.9	160.5	28.3	0	7.8	90	6.4	5.5	4.2	2.9	2.4	1.9	-	-	-	ND	wild(L)/wild(Y)	NA	ND	1B	yes	PEG/RBV/TVR
31	4	2.4	0	0	56	F	72.9	160.5	28.3	0	7.8	90	6.4	5.5	4.2	2.9	2.4	1.9	-	-	-	ND	wild(L)/wild(Y)	NA	ND	1B	yes	PEG/RBV/TVR
31	7	1.9	0	0	56	F	72.9	160.5	28.3	0	7.8	90	6.4	5.5	4.2	2.9	2.4	1.9	-	-	-	ND	wild(L)/wild(Y)	NA	ND	1B	yes	PEG/RBV/TVR
31	28	0	1	0	56	F	72.9	160.5	28.3	0	7.8	90	6.4	5.5	4.2	2.9	2.4	1.9	-	-	-	ND	wild(L)/wild(Y)	NA	ND	1B	yes	PEG/RBV/TVR
32	0	5.7	0	0	72	F	43.6	151.5	19	0	18	23	5.7	4.9	3.8	2.3	2.1	1.8	-	-	-	W/W	wild(L)/wild(Y)	NA	ND	1B	yes	PEG/RBV
32	0.17	4.9	0	0	72	F	43.6	151.5	19	0	18	23	5.7	4.9	3.8	2.3	2.1	1.8	-	-	-	W/W	wild(L)/wild(Y)	NA	ND	1B	yes	PEG/RBV
32	0.33	3.8	0	0	72	F	43.6	151.5	19	0	18	23	5.7	4.9	3.8	2.3	2.1	1.8	-	-	-	W/W	wild(L)/wild(Y)	NA	ND	1B	yes	PEG/RBV
32	2	2.3	0	0	72	F	43.6	151.5	19	0	18	23	5.7	4.9	3.8	2.3	2.1	1.8	-	-	-	W/W	wild(L)/wild(Y)	NA	ND	1B	yes	PEG/RBV
32	4	2.1	0	0	72	F	43.6	151.5	19	0	18	23	5.7	4.9	3.8	2.3	2.1	1.8	-	-	-	W/W	wild(L)/wild(Y)	NA	ND	1B	yes	PEG/RBV
32	7	1.8	0	0	72	F	43.6	151.5	19	0	18	23	5.7	4.9	3.8	2.3	2.1	1.8	-	-	-	W/W	wild(L)/wild(Y)	NA	ND	1B	yes	PEG/RBV
32	28	0	1	0	72	F	43.6	151.5	19	0	18	23	5.7	4.9	3.8	2.3	2.1	1.8	-	-	-	W/W	wild(L)/wild(Y)	NA	ND	1B	yes	PEG/RBV
33	0	4.9	0	1	70	F	55.5	151	24.3	1	5.7	53	4.9	4.4	3.3	2.2	1.8	1.5	-	-	-	Mix/M	wild(L)/Mix(Y>H)	NA	F4A2	1B	yes	IFNa
33	0.17	4.4	0	1	70	F	55.5	151	24.3	1	5.7	53	4.9	4.4	3.3	2.2	1.8	1.5	-	-	-	Mix/M	wild(L)/Mix(Y>H)	NA	F4A2	1B	yes	IFNa
33	0.33	3.3	0	1	70	F	55.5	151	24.3	1	5.7	53	4.9	4.4	3.3	2.2	1.8	1.5	-	-	-	Mix/M	wild(L)/Mix(Y>H)	NA	F4A2	1B	yes	IFNa
33	2	2.2	0	1	70	F	55.5	151	24.3	1	5.7	53	4.9	4.4	3.3	2.2	1.8	1.5	-	-	-	Mix/M	wild(L)/Mix(Y>H)	NA	F4A2	1B	yes	IFNa
33	4	1.8	0	1	70	F	55.5	151	24.3	1	5.7	53	4.9	4.4	3.3	2.2	1.8	1.5	-	-	-	Mix/M	wild(L)/Mix(Y>H)	NA	F4A2	1B	yes	IFNa
33	7	1.5	0	1	70	F	55.5	151	24.3	1	5.7	53	4.9	4.4	3.3	2.2	1.8	1.5	-	-	-	Mix/M	wild(L)/Mix(Y>H)	NA	F4A2	1B	yes	IFNa
33	28	0	1	1	70	F	55.5	151	24.3	1	5.7	53	4.9	4.4	3.3	2.2	1.8	1.5	-	-	-	Mix/M	wild(L)/Mix(Y>H)	NA	F4A2	1B	yes	IFNa
34	0	6.4	0	0	77	F	57.3	154.1	24.1	0	11.1	52	6.4	4.8	3.6	2.8	2.1	1.8	-	-	-	W/M	wild/wild	NA	F2A2	1B	yes	PEG/RBV
34	0.17	4.8	0	0	77	F	57.3	154.1	24.1	0	11.1	52	6.4	4.8	3.6	2.8	2.1	1.8	-	-	-	W/M	wild/wild	NA	F2A2	1B	yes	PEG/RBV
34	0.33	3.6	0	0	77	F	57.3	154.1	24.1	0	11.1	52	6.4	4.8	3.6	2.8	2.1	1.8	-	-	-	W/M	wild/wild	NA	F2A2	1B	yes	PEG/RBV
34	2	2.8	0	0	77	F	57.3	154.1	24.1	0	11.1	52	6.4	4.8	3.6	2.8	2.1	1.8	-	-	-	W/M	wild/wild	NA	F2A2	1B	yes	PEG/RBV
34	4	2.1	0	0	77	F	57.3	154.1	24.1	0	11.1	52	6.4	4.8	3.6	2.8	2.1	1.8	-	-	-	W/M	wild/wild	NA	F2A2	1B	yes	PEG/RBV
34	7	1.8	0	0	77	F	57.3	154.1	24.1	0	11.1	52	6.4	4.8	3.6	2.8	2.1	1.8	-	-	-	W/M	wild/wild	NA	F2A2	1B	yes	PEG/RBV
34	28	0	1	0	77	F	57.3	154.1	24.1	0	11.1	52	6.4	4.8	3.6	2.8	2.1	1.8	-	-	-	W/M	wild/wild	NA	F2A2	1B	yes	PEG/RBV
36	0	6.7	0	0	57	M	88.6	171.5	30.1	0	12.8	24	6.7	6	4.7	3.2	2.7	1.9	-	-	-	mix/W	wild/wild	NA	ND	1B	yes	PEG/RBV
36	0.17	6	0	0	57	M	88.6	171.5	30.1	0	12.8	24	6.7	6	4.7	3.2	2.7	1.9	-	-	-	mix/W	wild/wild	NA	ND	1B	yes	PEG/RBV
36	0.33	4.7	0	0	57	M	88.6	171.5	30.1	0	12.8	24	6.7	6	4.7	3.2	2.7	1.9	-	-	-	mix/W	wild/wild	NA	ND	1B	yes	PEG/RBV
36	2	3.2	0	0	57	M	88.6	171.5	30.1	0	12.8	24	6.7	6	4.7	3.2	2.7	1.9	-	-	-	mix/W	wild/wild	NA	ND	1B	yes	PEG/RBV
36	4	2.7	0	0	57	M	88.6	171.5	30.1	0	12.8	24	6.7	6	4.7	3.2	2.7	1.9	-	-	-	mix/W	wild/wild	NA	ND	1B	yes	PEG/RBV
36	7	1.9	0	0	57	M	88.6	171.5	30.1	0	12.8	24	6.7	6	4.7	3.2	2.7	1.9	-	-	-	mix/W	wild/wild	NA	ND	1B	yes	PEG/RBV
36	28	0	1	0	57	M	88.6	171.5	30.1	0	12.8	24	6.7	6	4.7	3.2	2.7	1.9	-	-	-	mix/W	wild/wild	NA	ND	1B	yes	PEG/RBV
37	0	6	0	0	59	F	69.1	147.2	31.9	0	11.2	30	6	4.8	3.6	2.5	2.2	1.4	1.2	-	-	M/W	wild(L)/wild(Y)	NA	F3A3	1B	yes	PEG/RBV/TVR
37	0.17	4.8	0	0	59	F	69.1	147.2	31.9	0	11.2	30	6	4.8	3.6	2.5	2.2	1.4	1.2	-	-	M/W	wild(L)/wild(Y)	NA	F3A3	1B	yes	PEG/RBV/TVR
37	0.33	3.6	0	0	59	F	69.1	147.2	31.9	0	11.2	30	6	4.8	3.6	2.5	2.2	1.4	1.2	-	-	M/W	wild(L)/wild(Y)	NA	F3A3	1B	yes	PEG/RBV/TVR
37	2	2.5	0	0	59	F	69.1	147.2	31.9	0	11.2	30	6	4.8	3.6	2.5	2.2	1.4	1.2	-	-	M/W	wild(L)/wild(Y)	NA	F3A3	1B	yes	PEG/RBV/TVR
37	4	2.2	0	0	59	F	69.1	147.2	31.9	0	11.2	30	6	4.8	3.6	2.5	2.2	1.4	1.2	-	-	M/W	wild(L)/wild(Y)	NA	F3A3	1B	yes	PEG/RBV/TVR
37	7	1.4	0	0	59	F	69.1	147.2	31.9	0	11.2	30	6	4.8	3.6	2.5	2.2	1.4	1.2	-	-	M/W	wild(L)/wild(Y)	NA	F3A3	1B	yes	PEG/RBV/TVR
37	28	1.2	1	0	59	F	69.1	147.2	31.9	0	11.2	30	6	4.8	3.6	2.5	2.2	1.4	1.2	-	-	M/W	wild(L)/wild(Y)	NA	F3A3	1B	yes	PEG/RBV/TVR
38	0	6.6	0	0	78	M	57.8	162.6	21.9	0	14	18	6.6	5.6	4.4	3.3	2.9	2.2	-	-	-	W/M	wild(L)/wild(Y)	NA	ND	1B	yes	IFNa
38	0.17	5.6	0	0	78	M	57.8	162.6	21.9	0	14	18	6.6	5.6	4.4	3.3	2.9	2.2	-	-	-	W/M	wild(L)/wild(Y)	NA	ND	1B	yes	IFNa
38	0.33	4.4	0	0	78	M	57.8	162.6	21.9	0	14	18	6.6	5.6	4.4	3.3	2.9	2.2	-	-	-	W/M	wild(L)/wild(Y)	NA	ND	1B	yes	IFNa
38	2	3.3	0	0	78	M	57.8	162.6	21.9	0	14	18	6.6	5.6	4.4	3.3	2.9	2.2	-	-	-	W/M	wild(L)/wild(Y)	NA	ND	1B	yes	IFNa
38	4	2.9	0	0	78	M	57.8	162.6	21.9	0	14	18	6.6	5.6	4.4	3.3	2.9	2.2	-	-	-	W/M	wild(L)/wild(Y)	NA	ND	1B	yes	IFNa
38	7	2.2	0	0	78	M	57.8	162.6	21.9	0	14	18	6.6	5.6	4.4	3.3	2.9	2.2	-	-	-	W/M	wild(L)/wild(Y)	NA	ND	1B	yes	IFNa
38	28	0	1	0	78	M	57.8	162.6	21.9	0	14	18	6.6	5.6	4.4	3.3	2.9	2.2	-	-	-	W/M	wild(L)/wild(Y)	NA	ND	1B	yes	IFNa
39	0	5.7	0	0	77	M	69	178	21.8	0	11.8	50	5.7	5.1	4	2.7	2.1	1.5	-	1.2	-	W/M	wild/wild	NA	ND	1B	yes	PEG/RBV
39	0.17	5.1	0	0	77	M	69	178	21.8	0	11.8	50	5.7	5.1	4	2.7	2.1	1.5	-	1.2	-	W/M	wild/wild	NA	ND	1B	yes	PEG/RBV
39	0.33	4	0	0	77	M	69	178	21.8	0	11.8	50	5.7	5.1	4	2.7	2.1	1.5	-	1.2	-	W/M	wild/wild	NA	ND	1B	yes	PEG/RBV
39	2	2.7	0	0	77	M	69	178	21.8	0	11.8	50	5.7	5.1	4	2.7	2.1	1.5	-	1.2	-	W/M	wild/wild	NA	ND	1B	yes	PEG/RBV
39	4	2.1	0	0	77	M	69	178	21.8	0	11.8	50	5.7	5.1	4	2.7	2.1	1.5	-	1.2	-	W/M	wild/wild	NA	ND	1B	yes	PEG/RBV
39	7	1.5	0	0	77	M	69	178	21.8	0	11.8	50	5.7	5.1	4	2.7	2.1	1.5	-	1.2	-	W/M	wild/wild	NA	ND	1B	yes	PEG/RBV
39	28	0	1	0	77	M	69	178	21.8	0	11.8	50	5.7	5.1	4	2.7	2.1	1.5	-	1.2	-	W/M	wild/wild	NA	ND	1B	yes	PEG/RBV
41	0	6.8	0	0	75	F	44.6	145	21.2	0	15.5	21	6.8	5.3	4.3	3	2.6	1.7	-	-	-	ND	wild(L)/wild(Y)	NA	ND	1B	nothing
41	0.17	5.3	0	0	75	F	44.6	145	21.2	0	15.5	21	6.8	5.3	4.3	3	2.6	1.7	-	-	-	ND	wild(L)/wild(Y)	NA	ND	1B	nothing
41	0.33	4.3	0	0	75	F	44.6	145	21.2	0	15.5	21	6.8	5.3	4.3	3	2.6	1.7	-	-	-	ND	wild(L)/wild(Y)	NA	ND	1B	nothing
41	2	3	0	0	75	F	44.6	145	21.2	0	15.5	21	6.8	5.3	4.3	3	2.6	1.7	-	-	-	ND	wild(L)/wild(Y)	NA	ND	1B	nothing
41	4	2.6	0	0	75	F	44.6	145	21.2	0	15.5	21	6.8	5.3	4.3	3	2.6	1.7	-	-	-	ND	wild(L)/wild(Y)	NA	ND	1B	nothing
41	7	1.7	0	0	75	F	44.6	145	21.2	0	15.5	21	6.8	5.3	4.3	3	2.6	1.7	-	-	-	ND	wild(L)/wild(Y)	NA	ND	1B	nothing
41	28	0	1	0	75	F	44.6	145	21.2	0	15.5	21	6.8	5.3	4.3	3	2.6	1.7	-	-	-	ND	wild(L)/wild(Y)	NA	ND	1B	nothing
43	0	5.3	0	1	75	F	48.6	148.9	21.9	1	6.8	32	5.3	4.6	3.6	2.8	2.4	2.2	-	-	-	ND	wild(L)/wild(Y)	NA	ND	1B	yes	IFNa
43	0.17	4.6	0	1	75	F	48.6	148.9	21.9	1	6.8	32	5.3	4.6	3.6	2.8	2.4	2.2	-	-	-	ND	wild(L)/wild(Y)	NA	ND	1B	yes	IFNa
43	0.33	3.6	0	1	75	F	48.6	148.9	21.9	1	6.8	32	5.3	4.6	3.6	2.8	2.4	2.2	-	-	-	ND	wild(L)/wild(Y)	NA	ND	1B	yes	IFNa
43	2	2.8	0	1	75	F	48.6	148.9	21.9	1	6.8	32	5.3	4.6	3.6	2.8	2.4	2.2	-	-	-	ND	wild(L)/wild(Y)	NA	ND	1B	yes	IFNa
43	4	2.4	0	1	75	F	48.6	148.9	21.9	1	6.8	32	5.3	4.6	3.6	2.8	2.4	2.2	-	-	-	ND	wild(L)/wild(Y)	NA	ND	1B	yes	IFNa
43	7	2.2	0	1	75	F	48.6	148.9	21.9	1	6.8	32	5.3	4.6	3.6	2.8	2.4	2.2	-	-	-	ND	wild(L)/wild(Y)	NA	ND	1B	yes	IFNa
43	28	0	1	1	75	F	48.6	148.9	21.9	1	6.8	32	5.3	4.6	3.6	2.8	2.4	2.2	-	-	-	ND	wild(L)/wild(Y)	NA	ND	1B	yes	IFNa
47	0	6.1	0	0	68	F	56.8	152.4	24.5	0	9.5	21	6.1	4.8	4	2.9	2.6	2.1	-	-	-	ND	wild(L)/wild(Y)	NA	F3A2	1B	yes	PEG/RBV/TVR
47	0.17	4.8	0	0	68	F	56.8	152.4	24.5	0	9.5	21	6.1	4.8	4	2.9	2.6	2.1	-	-	-	ND	wild(L)/wild(Y)	NA	F3A2	1B	yes	PEG/RBV/TVR
47	0.33	4	0	0	68	F	56.8	152.4	24.5	0	9.5	21	6.1	4.8	4	2.9	2.6	2.1	-	-	-	ND	wild(L)/wild(Y)	NA	F3A2	1B	yes	PEG/RBV/TVR
47	2	2.9	0	0	68	F	56.8	152.4	24.5	0	9.5	21	6.1	4.8	4	2.9	2.6	2.1	-	-	-	ND	wild(L)/wild(Y)	NA	F3A2	1B	yes	PEG/RBV/TVR
47	4	2.6	0	0	68	F	56.8	152.4	24.5	0	9.5	21	6.1	4.8	4	2.9	2.6	2.1	-	-	-	ND	wild(L)/wild(Y)	NA	F3A2	1B	yes	PEG/RBV/TVR
47	7	2.1	0	0	68	F	56.8	152.4	24.5	0	9.5	21	6.1	4.8	4	2.9	2.6	2.1	-	-	-	ND	wild(L)/wild(Y)	NA	F3A2	1B	yes	PEG/RBV/TVR
47	28	0	1	0	68	F	56.8	152.4	24.5	0	9.5	21	6.1	4.8	4	2.9	2.6	2.1	-	-	-	ND	wild(L)/wild(Y)	NA	F3A2	1B	yes	PEG/RBV/TVR
48	0	6.3	0	0	75	F	62.4	155	26	0	16.8	25	6.3	4.9	4	3.3	3.1	2.6	1.2	-	-	M/M	wild/wild	NA	F3A2	1B	nothing
48	0.17	4.9	0	0	75	F	62.4	155	26	0	16.8	25	6.3	4.9	4	3.3	3.1	2.6	1.2	-	-	M/M	wild/wild	NA	F3A2	1B	nothing
48	0.33	4	0	0	75	F	62.4	155	26	0	16.8	25	6.3	4.9	4	3.3	3.1	2.6	1.2	-	-	M/M	wild/wild	NA	F3A2	1B	nothing
48	2	3.3	0	0	75	F	62.4	155	26	0	16.8	25	6.3	4.9	4	3.3	3.1	2.6	1.2	-	-	M/M	wild/wild	NA	F3A2	1B	nothing
48	4	3.1	0	0	75	F	62.4	155	26	0	16.8	25	6.3	4.9	4	3.3	3.1	2.6	1.2	-	-	M/M	wild/wild	NA	F3A2	1B	nothing
48	7	2.6	0	0	75	F	62.4	155	26	0	16.8	25	6.3	4.9	4	3.3	3.1	2.6	1.2	-	-	M/M	wild/wild	NA	F3A2	1B	nothing
48	28	1.2	1	0	75	F	62.4	155	26	0	16.8	25	6.3	4.9	4	3.3	3.1	2.6	1.2	-	-	M/M	wild/wild	NA	F3A2	1B	nothing
49	0	5.9	0	0	74	F	48.3	144.4	23.2	0	11.8	28	5.9	5.2	4.2	2.7	2.8	2.2	-	-	-	M/M	wild(L)/wild(Y)	NA	F2A2	1B	yes	PEG/RBV
49	0.17	5.2	0	0	74	F	48.3	144.4	23.2	0	11.8	28	5.9	5.2	4.2	2.7	2.8	2.2	-	-	-	M/M	wild(L)/wild(Y)	NA	F2A2	1B	yes	PEG/RBV
49	0.33	4.2	0	0	74	F	48.3	144.4	23.2	0	11.8	28	5.9	5.2	4.2	2.7	2.8	2.2	-	-	-	M/M	wild(L)/wild(Y)	NA	F2A2	1B	yes	PEG/RBV
49	2	2.7	0	0	74	F	48.3	144.4	23.2	0	11.8	28	5.9	5.2	4.2	2.7	2.8	2.2	-	-	-	M/M	wild(L)/wild(Y)	NA	F2A2	1B	yes	PEG/RBV
49	4	2.8	0	0	74	F	48.3	144.4	23.2	0	11.8	28	5.9	5.2	4.2	2.7	2.8	2.2	-	-	-	M/M	wild(L)/wild(Y)	NA	F2A2	1B	yes	PEG/RBV
49	7	2.2	0	0	74	F	48.3	144.4	23.2	0	11.8	28	5.9	5.2	4.2	2.7	2.8	2.2	-	-	-	M/M	wild(L)/wild(Y)	NA	F2A2	1B	yes	PEG/RBV
49	28	0	1	0	74	F	48.3	144.4	23.2	0	11.8	28	5.9	5.2	4.2	2.7	2.8	2.2	-	-	-	M/M	wild(L)/wild(Y)	NA	F2A2	1B	yes	PEG/RBV
51	0	4.8	0	0	83	M	44.1	154.5	18.5	0	20.9	19	4.8	4.3	3.1	2.1	2	ND	-	-	-	ND	wild(L)/wild(Y)	NA	F1A1	1B	nothing
51	0.17	4.3	0	0	83	M	44.1	154.5	18.5	0	20.9	19	4.8	4.3	3.1	2.1	2	ND	-	-	-	ND	wild(L)/wild(Y)	NA	F1A1	1B	nothing
51	0.33	3.1	0	0	83	M	44.1	154.5	18.5	0	20.9	19	4.8	4.3	3.1	2.1	2	ND	-	-	-	ND	wild(L)/wild(Y)	NA	F1A1	1B	nothing
51	2	2.1	0	0	83	M	44.1	154.5	18.5	0	20.9	19	4.8	4.3	3.1	2.1	2	ND	-	-	-	ND	wild(L)/wild(Y)	NA	F1A1	1B	nothing
51	4	2	0	0	83	M	44.1	154.5	18.5	0	20.9	19	4.8	4.3	3.1	2.1	2	ND	-	-	-	ND	wild(L)/wild(Y)	NA	F1A1	1B	nothing
51	28	0	1	0	83	M	44.1	154.5	18.5	0	20.9	19	4.8	4.3	3.1	2.1	2	ND	-	-	-	ND	wild(L)/wild(Y)	NA	F1A1	1B	nothing
52	0	6.4	0	0	66	M	66.3	169	23.2	0	11.9	29	6.4	5.4	4.3	3.2	2.7	1.6	-	-	-	W/M	wild(L)/wild(Y)	NA	F2A2	1B	yes	PEG/RBV
52	0.17	5.4	0	0	66	M	66.3	169	23.2	0	11.9	29	6.4	5.4	4.3	3.2	2.7	1.6	-	-	-	W/M	wild(L)/wild(Y)	NA	F2A2	1B	yes	PEG/RBV
52	0.33	4.3	0	0	66	M	66.3	169	23.2	0	11.9	29	6.4	5.4	4.3	3.2	2.7	1.6	-	-	-	W/M	wild(L)/wild(Y)	NA	F2A2	1B	yes	PEG/RBV
52	2	3.2	0	0	66	M	66.3	169	23.2	0	11.9	29	6.4	5.4	4.3	3.2	2.7	1.6	-	-	-	W/M	wild(L)/wild(Y)	NA	F2A2	1B	yes	PEG/RBV
52	4	2.7	0	0	66	M	66.3	169	23.2	0	11.9	29	6.4	5.4	4.3	3.2	2.7	1.6	-	-	-	W/M	wild(L)/wild(Y)	NA	F2A2	1B	yes	PEG/RBV
52	7	1.6	0	0	66	M	66.3	169	23.2	0	11.9	29	6.4	5.4	4.3	3.2	2.7	1.6	-	-	-	W/M	wild(L)/wild(Y)	NA	F2A2	1B	yes	PEG/RBV
52	28	0	1	0	66	M	66.3	169	23.2	0	11.9	29	6.4	5.4	4.3	3.2	2.7	1.6	-	-	-	W/M	wild(L)/wild(Y)	NA	F2A2	1B	yes	PEG/RBV
53	0	5.6	0	1	67	M	53	167	19	1	5.3	48	5.6	5.2	4.2	2.6	2.3	1.5	-	-	-	ND	wild(L)/wild(Y)	NA	F3A3	1B	nothing
53	0.17	5.2	0	1	67	M	53	167	19	1	5.3	48	5.6	5.2	4.2	2.6	2.3	1.5	-	-	-	ND	wild(L)/wild(Y)	NA	F3A3	1B	nothing
53	0.33	4.2	0	1	67	M	53	167	19	1	5.3	48	5.6	5.2	4.2	2.6	2.3	1.5	-	-	-	ND	wild(L)/wild(Y)	NA	F3A3	1B	nothing
53	2	2.6	0	1	67	M	53	167	19	1	5.3	48	5.6	5.2	4.2	2.6	2.3	1.5	-	-	-	ND	wild(L)/wild(Y)	NA	F3A3	1B	nothing
53	4	2.3	0	1	67	M	53	167	19	1	5.3	48	5.6	5.2	4.2	2.6	2.3	1.5	-	-	-	ND	wild(L)/wild(Y)	NA	F3A3	1B	nothing
53	7	1.5	0	1	67	M	53	167	19	1	5.3	48	5.6	5.2	4.2	2.6	2.3	1.5	-	-	-	ND	wild(L)/wild(Y)	NA	F3A3	1B	nothing
53	28	0	1	1	67	M	53	167	19	1	5.3	48	5.6	5.2	4.2	2.6	2.3	1.5	-	-	-	ND	wild(L)/wild(Y)	NA	F3A3	1B	nothing
54	0	5.7	0	0	82	F	47.5	154.6	19.9	0	19.2	45	5.7	4.9	3.6	2.7	2.6	2.3	-	-	-	W/M	wild(L)/wild(Y)	NA	ND	1B	nothing
54	0.17	4.9	0	0	82	F	47.5	154.6	19.9	0	19.2	45	5.7	4.9	3.6	2.7	2.6	2.3	-	-	-	W/M	wild(L)/wild(Y)	NA	ND	1B	nothing
54	0.33	3.6	0	0	82	F	47.5	154.6	19.9	0	19.2	45	5.7	4.9	3.6	2.7	2.6	2.3	-	-	-	W/M	wild(L)/wild(Y)	NA	ND	1B	nothing
54	2	2.7	0	0	82	F	47.5	154.6	19.9	0	19.2	45	5.7	4.9	3.6	2.7	2.6	2.3	-	-	-	W/M	wild(L)/wild(Y)	NA	ND	1B	nothing
54	4	2.6	0	0	82	F	47.5	154.6	19.9	0	19.2	45	5.7	4.9	3.6	2.7	2.6	2.3	-	-	-	W/M	wild(L)/wild(Y)	NA	ND	1B	nothing
54	7	2.3	0	0	82	F	47.5	154.6	19.9	0	19.2	45	5.7	4.9	3.6	2.7	2.6	2.3	-	-	-	W/M	wild(L)/wild(Y)	NA	ND	1B	nothing
54	28	0	1	0	82	F	47.5	154.6	19.9	0	19.2	45	5.7	4.9	3.6	2.7	2.6	2.3	-	-	-	W/M	wild(L)/wild(Y)	NA	ND	1B	nothing
55	0	6.7	0	0	72	F	37	146	17.4	0	21.2	26	6.7	4.7	3.9	3	ND	2.7	-	-	-	ND	wild(L)/wild(Y)	NA	ND	1B	nothing
55	0.17	4.7	0	0	72	F	37	146	17.4	0	21.2	26	6.7	4.7	3.9	3	ND	2.7	-	-	-	ND	wild(L)/wild(Y)	NA	ND	1B	nothing
55	0.33	3.9	0	0	72	F	37	146	17.4	0	21.2	26	6.7	4.7	3.9	3	ND	2.7	-	-	-	ND	wild(L)/wild(Y)	NA	ND	1B	nothing
55	2	3	0	0	72	F	37	146	17.4	0	21.2	26	6.7	4.7	3.9	3	ND	2.7	-	-	-	ND	wild(L)/wild(Y)	NA	ND	1B	nothing
55	7	2.7	0	0	72	F	37	146	17.4	0	21.2	26	6.7	4.7	3.9	3	ND	2.7	-	-	-	ND	wild(L)/wild(Y)	NA	ND	1B	nothing
55	28	0	1	0	72	F	37	146	17.4	0	21.2	26	6.7	4.7	3.9	3	ND	2.7	-	-	-	ND	wild(L)/wild(Y)	NA	ND	1B	nothing
56	0	5.4	0	0	61	M	66.8	168.5	23.5	0	21.8	12	5.4	4.4	3.3	2.4	2.1	1.4	-	-	-	M/W	wild(L)/wild(Y)	NA	ND	1B	yes	IFN
56	0.17	4.4	0	0	61	M	66.8	168.5	23.5	0	21.8	12	5.4	4.4	3.3	2.4	2.1	1.4	-	-	-	M/W	wild(L)/wild(Y)	NA	ND	1B	yes	IFN
56	0.33	3.3	0	0	61	M	66.8	168.5	23.5	0	21.8	12	5.4	4.4	3.3	2.4	2.1	1.4	-	-	-	M/W	wild(L)/wild(Y)	NA	ND	1B	yes	IFN
56	2	2.4	0	0	61	M	66.8	168.5	23.5	0	21.8	12	5.4	4.4	3.3	2.4	2.1	1.4	-	-	-	M/W	wild(L)/wild(Y)	NA	ND	1B	yes	IFN
56	4	2.1	0	0	61	M	66.8	168.5	23.5	0	21.8	12	5.4	4.4	3.3	2.4	2.1	1.4	-	-	-	M/W	wild(L)/wild(Y)	NA	ND	1B	yes	IFN
56	7	1.4	0	0	61	M	66.8	168.5	23.5	0	21.8	12	5.4	4.4	3.3	2.4	2.1	1.4	-	-	-	M/W	wild(L)/wild(Y)	NA	ND	1B	yes	IFN
56	28	0	1	0	61	M	66.8	168.5	23.5	0	21.8	12	5.4	4.4	3.3	2.4	2.1	1.4	-	-	-	M/W	wild(L)/wild(Y)	NA	ND	1B	yes	IFN
58	0	5.9	0	1	78	F	54.5	152.5	23.4	1	6.2	102	5.9	5.6	4.6	3.3	2.9	2.5	-	-	-	ND	wild(L)/wild(Y)	NA	F3A2	1B	yes	IFN
58	0.17	5.6	0	1	78	F	54.5	152.5	23.4	1	6.2	102	5.9	5.6	4.6	3.3	2.9	2.5	-	-	-	ND	wild(L)/wild(Y)	NA	F3A2	1B	yes	IFN
58	0.33	4.6	0	1	78	F	54.5	152.5	23.4	1	6.2	102	5.9	5.6	4.6	3.3	2.9	2.5	-	-	-	ND	wild(L)/wild(Y)	NA	F3A2	1B	yes	IFN
58	2	3.3	0	1	78	F	54.5	152.5	23.4	1	6.2	102	5.9	5.6	4.6	3.3	2.9	2.5	-	-	-	ND	wild(L)/wild(Y)	NA	F3A2	1B	yes	IFN
58	4	2.9	0	1	78	F	54.5	152.5	23.4	1	6.2	102	5.9	5.6	4.6	3.3	2.9	2.5	-	-	-	ND	wild(L)/wild(Y)	NA	F3A2	1B	yes	IFN
58	7	2.5	0	1	78	F	54.5	152.5	23.4	1	6.2	102	5.9	5.6	4.6	3.3	2.9	2.5	-	-	-	ND	wild(L)/wild(Y)	NA	F3A2	1B	yes	IFN
58	28	0	1	1	78	F	54.5	152.5	23.4	1	6.2	102	5.9	5.6	4.6	3.3	2.9	2.5	-	-	-	ND	wild(L)/wild(Y)	NA	F3A2	1B	yes	IFN
59	0	5.9	0	0	75	F	52.7	147.2	24.3	0	19.1	10	5.9	4.7	3.6	2.7	1.9	1.5	-	-	-	W/W	wild(L)/wild(Y)	NA	F3A3	1B	yes	PegIFNa
59	0.17	4.7	0	0	75	F	52.7	147.2	24.3	0	19.1	10	5.9	4.7	3.6	2.7	1.9	1.5	-	-	-	W/W	wild(L)/wild(Y)	NA	F3A3	1B	yes	PegIFNa
59	0.33	3.6	0	0	75	F	52.7	147.2	24.3	0	19.1	10	5.9	4.7	3.6	2.7	1.9	1.5	-	-	-	W/W	wild(L)/wild(Y)	NA	F3A3	1B	yes	PegIFNa
59	2	2.7	0	0	75	F	52.7	147.2	24.3	0	19.1	10	5.9	4.7	3.6	2.7	1.9	1.5	-	-	-	W/W	wild(L)/wild(Y)	NA	F3A3	1B	yes	PegIFNa
59	4	1.9	0	0	75	F	52.7	147.2	24.3	0	19.1	10	5.9	4.7	3.6	2.7	1.9	1.5	-	-	-	W/W	wild(L)/wild(Y)	NA	F3A3	1B	yes	PegIFNa
59	7	1.5	0	0	75	F	52.7	147.2	24.3	0	19.1	10	5.9	4.7	3.6	2.7	1.9	1.5	-	-	-	W/W	wild(L)/wild(Y)	NA	F3A3	1B	yes	PegIFNa
59	28	0	1	0	75	F	52.7	147.2	24.3	0	19.1	10	5.9	4.7	3.6	2.7	1.9	1.5	-	-	-	W/W	wild(L)/wild(Y)	NA	F3A3	1B	yes	PegIFNa
60	0	6.6	0	0	79	F	67.3	147.5	30.9	0	14.9	28	6.6	5.9	5	4	3.5	3.1	-	-	-	ND	wild(L)/wild(Y)	NA	F4A2	1B	yes	PegIFNa
60	0.17	5.9	0	0	79	F	67.3	147.5	30.9	0	14.9	28	6.6	5.9	5	4	3.5	3.1	-	-	-	ND	wild(L)/wild(Y)	NA	F4A2	1B	yes	PegIFNa
60	0.33	5	0	0	79	F	67.3	147.5	30.9	0	14.9	28	6.6	5.9	5	4	3.5	3.1	-	-	-	ND	wild(L)/wild(Y)	NA	F4A2	1B	yes	PegIFNa
60	2	4	0	0	79	F	67.3	147.5	30.9	0	14.9	28	6.6	5.9	5	4	3.5	3.1	-	-	-	ND	wild(L)/wild(Y)	NA	F4A2	1B	yes	PegIFNa
60	4	3.5	0	0	79	F	67.3	147.5	30.9	0	14.9	28	6.6	5.9	5	4	3.5	3.1	-	-	-	ND	wild(L)/wild(Y)	NA	F4A2	1B	yes	PegIFNa
60	7	3.1	0	0	79	F	67.3	147.5	30.9	0	14.9	28	6.6	5.9	5	4	3.5	3.1	-	-	-	ND	wild(L)/wild(Y)	NA	F4A2	1B	yes	PegIFNa
60	28	0	1	0	79	F	67.3	147.5	30.9	0	14.9	28	6.6	5.9	5	4	3.5	3.1	-	-	-	ND	wild(L)/wild(Y)	NA	F4A2	1B	yes	PegIFNa
61	0	5.2	0	1	69	F	52.6	146	24.7	1	20.2	29	5.2	4.7	3.5	2.6	2.3	1.7	-	-	-	ND	mutant(M>V)/wild(Y)	NA	F4A3	1B	yes	PegIFNa
61	0.17	4.7	0	1	69	F	52.6	146	24.7	1	20.2	29	5.2	4.7	3.5	2.6	2.3	1.7	-	-	-	ND	mutant(M>V)/wild(Y)	NA	F4A3	1B	yes	PegIFNa
61	0.33	3.5	0	1	69	F	52.6	146	24.7	1	20.2	29	5.2	4.7	3.5	2.6	2.3	1.7	-	-	-	ND	mutant(M>V)/wild(Y)	NA	F4A3	1B	yes	PegIFNa
61	2	2.6	0	1	69	F	52.6	146	24.7	1	20.2	29	5.2	4.7	3.5	2.6	2.3	1.7	-	-	-	ND	mutant(M>V)/wild(Y)	NA	F4A3	1B	yes	PegIFNa
61	4	2.3	0	1	69	F	52.6	146	24.7	1	20.2	29	5.2	4.7	3.5	2.6	2.3	1.7	-	-	-	ND	mutant(M>V)/wild(Y)	NA	F4A3	1B	yes	PegIFNa
61	7	1.7	0	1	69	F	52.6	146	24.7	1	20.2	29	5.2	4.7	3.5	2.6	2.3	1.7	-	-	-	ND	mutant(M>V)/wild(Y)	NA	F4A3	1B	yes	PegIFNa
61	28	0	1	1	69	F	52.6	146	24.7	1	20.2	29	5.2	4.7	3.5	2.6	2.3	1.7	-	-	-	ND	mutant(M>V)/wild(Y)	NA	F4A3	1B	yes	PegIFNa
62	0	5.7	0	0	79	M	63.5	153	27.1	0	16	31	5.7	4.6	3.6	2.5	1.7	1.6	-	-	6.5	ND	wild(L)/wild(Y)	NA	ND	1B	nothing
62	0.17	4.6	0	0	79	M	63.5	153	27.1	0	16	31	5.7	4.6	3.6	2.5	1.7	1.6	-	-	6.5	ND	wild(L)/wild(Y)	NA	ND	1B	nothing
62	0.33	3.6	0	0	79	M	63.5	153	27.1	0	16	31	5.7	4.6	3.6	2.5	1.7	1.6	-	-	6.5	ND	wild(L)/wild(Y)	NA	ND	1B	nothing
62	2	2.5	0	0	79	M	63.5	153	27.1	0	16	31	5.7	4.6	3.6	2.5	1.7	1.6	-	-	6.5	ND	wild(L)/wild(Y)	NA	ND	1B	nothing
62	4	1.7	0	0	79	M	63.5	153	27.1	0	16	31	5.7	4.6	3.6	2.5	1.7	1.6	-	-	6.5	ND	wild(L)/wild(Y)	NA	ND	1B	nothing
62	7	1.6	0	0	79	M	63.5	153	27.1	0	16	31	5.7	4.6	3.6	2.5	1.7	1.6	-	-	6.5	ND	wild(L)/wild(Y)	NA	ND	1B	nothing
62	28	0	1	0	79	M	63.5	153	27.1	0	16	31	5.7	4.6	3.6	2.5	1.7	1.6	-	-	6.5	ND	wild(L)/wild(Y)	NA	ND	1B	nothing
63	0	5.7	0	1	65	F	67.7	151.5	29.5	1	16.2	12	5.7	4.6	4	3	2.4	ND	-	-	-	W/M	wild(L)/wild(Y)	NA	F2A2	1B	nothing
63	0.17	4.6	0	1	65	F	67.7	151.5	29.5	1	16.2	12	5.7	4.6	4	3	2.4	ND	-	-	-	W/M	wild(L)/wild(Y)	NA	F2A2	1B	nothing
63	0.33	4	0	1	65	F	67.7	151.5	29.5	1	16.2	12	5.7	4.6	4	3	2.4	ND	-	-	-	W/M	wild(L)/wild(Y)	NA	F2A2	1B	nothing
63	2	3	0	1	65	F	67.7	151.5	29.5	1	16.2	12	5.7	4.6	4	3	2.4	ND	-	-	-	W/M	wild(L)/wild(Y)	NA	F2A2	1B	nothing
63	4	2.4	0	1	65	F	67.7	151.5	29.5	1	16.2	12	5.7	4.6	4	3	2.4	ND	-	-	-	W/M	wild(L)/wild(Y)	NA	F2A2	1B	nothing
63	28	0	1	1	65	F	67.7	151.5	29.5	1	16.2	12	5.7	4.6	4	3	2.4	ND	-	-	-	W/M	wild(L)/wild(Y)	NA	F2A2	1B	nothing
65	0	6.5	0	0	82	F	59.5	158.2	23.8	0	22.1	16	6.5	5.6	4.3	3.2	2.7	2.2	-	-	-	W/M	wild(L)/wild(Y)	NA	ND	1B	nothing
65	0.17	5.6	0	0	82	F	59.5	158.2	23.8	0	22.1	16	6.5	5.6	4.3	3.2	2.7	2.2	-	-	-	W/M	wild(L)/wild(Y)	NA	ND	1B	nothing
65	0.33	4.3	0	0	82	F	59.5	158.2	23.8	0	22.1	16	6.5	5.6	4.3	3.2	2.7	2.2	-	-	-	W/M	wild(L)/wild(Y)	NA	ND	1B	nothing
65	2	3.2	0	0	82	F	59.5	158.2	23.8	0	22.1	16	6.5	5.6	4.3	3.2	2.7	2.2	-	-	-	W/M	wild(L)/wild(Y)	NA	ND	1B	nothing
65	4	2.7	0	0	82	F	59.5	158.2	23.8	0	22.1	16	6.5	5.6	4.3	3.2	2.7	2.2	-	-	-	W/M	wild(L)/wild(Y)	NA	ND	1B	nothing
65	7	2.2	0	0	82	F	59.5	158.2	23.8	0	22.1	16	6.5	5.6	4.3	3.2	2.7	2.2	-	-	-	W/M	wild(L)/wild(Y)	NA	ND	1B	nothing
65	28	0	1	0	82	F	59.5	158.2	23.8	0	22.1	16	6.5	5.6	4.3	3.2	2.7	2.2	-	-	-	W/M	wild(L)/wild(Y)	NA	ND	1B	nothing
66	0	6.4	0	1	72	F	53.2	143.7	25.8	1	11.7	14	6.4	5.6	4.7	3.1	2.7	2.1	-	-	-	ND	wild(L)/wild(Y)	NA	F3A3	1B	yes	PEG/RBV
66	0.17	5.6	0	1	72	F	53.2	143.7	25.8	1	11.7	14	6.4	5.6	4.7	3.1	2.7	2.1	-	-	-	ND	wild(L)/wild(Y)	NA	F3A3	1B	yes	PEG/RBV
66	0.33	4.7	0	1	72	F	53.2	143.7	25.8	1	11.7	14	6.4	5.6	4.7	3.1	2.7	2.1	-	-	-	ND	wild(L)/wild(Y)	NA	F3A3	1B	yes	PEG/RBV
66	2	3.1	0	1	72	F	53.2	143.7	25.8	1	11.7	14	6.4	5.6	4.7	3.1	2.7	2.1	-	-	-	ND	wild(L)/wild(Y)	NA	F3A3	1B	yes	PEG/RBV
66	4	2.7	0	1	72	F	53.2	143.7	25.8	1	11.7	14	6.4	5.6	4.7	3.1	2.7	2.1	-	-	-	ND	wild(L)/wild(Y)	NA	F3A3	1B	yes	PEG/RBV
66	7	2.1	0	1	72	F	53.2	143.7	25.8	1	11.7	14	6.4	5.6	4.7	3.1	2.7	2.1	-	-	-	ND	wild(L)/wild(Y)	NA	F3A3	1B	yes	PEG/RBV
66	28	0	1	1	72	F	53.2	143.7	25.8	1	11.7	14	6.4	5.6	4.7	3.1	2.7	2.1	-	-	-	ND	wild(L)/wild(Y)	NA	F3A3	1B	yes	PEG/RBV
67	0	7	0	0	67	M	79.4	177	25.3	0	12.8	52	7	6.1	5.2	3.2	2.7	2.3	-	-	-	ND	wild(L)/wild(Y)	NA	ND	1B	yes	PEG/RBV
67	0.17	6.1	0	0	67	M	79.4	177	25.3	0	12.8	52	7	6.1	5.2	3.2	2.7	2.3	-	-	-	ND	wild(L)/wild(Y)	NA	ND	1B	yes	PEG/RBV
67	0.33	5.2	0	0	67	M	79.4	177	25.3	0	12.8	52	7	6.1	5.2	3.2	2.7	2.3	-	-	-	ND	wild(L)/wild(Y)	NA	ND	1B	yes	PEG/RBV
67	2	3.2	0	0	67	M	79.4	177	25.3	0	12.8	52	7	6.1	5.2	3.2	2.7	2.3	-	-	-	ND	wild(L)/wild(Y)	NA	ND	1B	yes	PEG/RBV
67	4	2.7	0	0	67	M	79.4	177	25.3	0	12.8	52	7	6.1	5.2	3.2	2.7	2.3	-	-	-	ND	wild(L)/wild(Y)	NA	ND	1B	yes	PEG/RBV
67	7	2.3	0	0	67	M	79.4	177	25.3	0	12.8	52	7	6.1	5.2	3.2	2.7	2.3	-	-	-	ND	wild(L)/wild(Y)	NA	ND	1B	yes	PEG/RBV
67	28	0	1	0	67	M	79.4	177	25.3	0	12.8	52	7	6.1	5.2	3.2	2.7	2.3	-	-	-	ND	wild(L)/wild(Y)	NA	ND	1B	yes	PEG/RBV
68	0	6.8	0	1	79	F	30.1	143	14.7	1	7.7	31	6.8	6.3	5.2	2.6	2.3	1.7	-	-	-	ND	wild(L)/Mix(Y=H)	NA	ND	1B	yes	PEG/RBV
68	0.17	6.3	0	1	79	F	30.1	143	14.7	1	7.7	31	6.8	6.3	5.2	2.6	2.3	1.7	-	-	-	ND	wild(L)/Mix(Y=H)	NA	ND	1B	yes	PEG/RBV
68	0.33	5.2	0	1	79	F	30.1	143	14.7	1	7.7	31	6.8	6.3	5.2	2.6	2.3	1.7	-	-	-	ND	wild(L)/Mix(Y=H)	NA	ND	1B	yes	PEG/RBV
68	2	2.6	0	1	79	F	30.1	143	14.7	1	7.7	31	6.8	6.3	5.2	2.6	2.3	1.7	-	-	-	ND	wild(L)/Mix(Y=H)	NA	ND	1B	yes	PEG/RBV
68	4	2.3	0	1	79	F	30.1	143	14.7	1	7.7	31	6.8	6.3	5.2	2.6	2.3	1.7	-	-	-	ND	wild(L)/Mix(Y=H)	NA	ND	1B	yes	PEG/RBV
68	7	1.7	0	1	79	F	30.1	143	14.7	1	7.7	31	6.8	6.3	5.2	2.6	2.3	1.7	-	-	-	ND	wild(L)/Mix(Y=H)	NA	ND	1B	yes	PEG/RBV
68	28	0	1	1	79	F	30.1	143	14.7	1	7.7	31	6.8	6.3	5.2	2.6	2.3	1.7	-	-	-	ND	wild(L)/Mix(Y=H)	NA	ND	1B	yes	PEG/RBV
69	0	6.1	0	1	74	M	65.1	158.6	25.9	1	15.7	35	6.1	5.4	4.4	3.2	2.7	2.4	-	-	-	M/W	wild(L)/wild(Y)	NA	F2A2	1B	yes	PEG/RBV
69	0.17	5.4	0	1	74	M	65.1	158.6	25.9	1	15.7	35	6.1	5.4	4.4	3.2	2.7	2.4	-	-	-	M/W	wild(L)/wild(Y)	NA	F2A2	1B	yes	PEG/RBV
69	0.33	4.4	0	1	74	M	65.1	158.6	25.9	1	15.7	35	6.1	5.4	4.4	3.2	2.7	2.4	-	-	-	M/W	wild(L)/wild(Y)	NA	F2A2	1B	yes	PEG/RBV
69	2	3.2	0	1	74	M	65.1	158.6	25.9	1	15.7	35	6.1	5.4	4.4	3.2	2.7	2.4	-	-	-	M/W	wild(L)/wild(Y)	NA	F2A2	1B	yes	PEG/RBV
69	4	2.7	0	1	74	M	65.1	158.6	25.9	1	15.7	35	6.1	5.4	4.4	3.2	2.7	2.4	-	-	-	M/W	wild(L)/wild(Y)	NA	F2A2	1B	yes	PEG/RBV
69	7	2.4	0	1	74	M	65.1	158.6	25.9	1	15.7	35	6.1	5.4	4.4	3.2	2.7	2.4	-	-	-	M/W	wild(L)/wild(Y)	NA	F2A2	1B	yes	PEG/RBV
69	28	0	1	1	74	M	65.1	158.6	25.9	1	15.7	35	6.1	5.4	4.4	3.2	2.7	2.4	-	-	-	M/W	wild(L)/wild(Y)	NA	F2A2	1B	yes	PEG/RBV
70	0	6.4	0	0	79	F	52.4	157	21.3	0	4.7	28	6.4	5.8	4.5	3.9	3.6	3.3	1.3	-	-	W/W	wild/mutant	NA	ND	1B	yes	IFNbeta
70	0.17	5.8	0	0	79	F	52.4	157	21.3	0	4.7	28	6.4	5.8	4.5	3.9	3.6	3.3	1.3	-	-	W/W	wild/mutant	NA	ND	1B	yes	IFNbeta
70	0.33	4.5	0	0	79	F	52.4	157	21.3	0	4.7	28	6.4	5.8	4.5	3.9	3.6	3.3	1.3	-	-	W/W	wild/mutant	NA	ND	1B	yes	IFNbeta
70	2	3.9	0	0	79	F	52.4	157	21.3	0	4.7	28	6.4	5.8	4.5	3.9	3.6	3.3	1.3	-	-	W/W	wild/mutant	NA	ND	1B	yes	IFNbeta
70	4	3.6	0	0	79	F	52.4	157	21.3	0	4.7	28	6.4	5.8	4.5	3.9	3.6	3.3	1.3	-	-	W/W	wild/mutant	NA	ND	1B	yes	IFNbeta
70	7	3.3	0	0	79	F	52.4	157	21.3	0	4.7	28	6.4	5.8	4.5	3.9	3.6	3.3	1.3	-	-	W/W	wild/mutant	NA	ND	1B	yes	IFNbeta
70	28	1.3	0	0	79	F	52.4	157	21.3	0	4.7	28	6.4	5.8	4.5	3.9	3.6	3.3	1.3	-	-	W/W	wild/mutant	NA	ND	1B	yes	IFNbeta
72	0	5.2	0	0	69	F	47.8	148.6	21.6	0	16.2	44	5.2	3.9	3.3	2.1	-	1.6	-	-	-	ND	wild(L)/wild(Y)	NA	ND	1B	yes	PEG/RBV
72	0.17	3.9	0	0	69	F	47.8	148.6	21.6	0	16.2	44	5.2	3.9	3.3	2.1	-	1.6	-	-	-	ND	wild(L)/wild(Y)	NA	ND	1B	yes	PEG/RBV
72	0.33	3.3	0	0	69	F	47.8	148.6	21.6	0	16.2	44	5.2	3.9	3.3	2.1	-	1.6	-	-	-	ND	wild(L)/wild(Y)	NA	ND	1B	yes	PEG/RBV
72	2	2.1	0	0	69	F	47.8	148.6	21.6	0	16.2	44	5.2	3.9	3.3	2.1	-	1.6	-	-	-	ND	wild(L)/wild(Y)	NA	ND	1B	yes	PEG/RBV
72	4	0	1	0	69	F	47.8	148.6	21.6	0	16.2	44	5.2	3.9	3.3	2.1	-	1.6	-	-	-	ND	wild(L)/wild(Y)	NA	ND	1B	yes	PEG/RBV
72	7	1.6	0	0	69	F	47.8	148.6	21.6	0	16.2	44	5.2	3.9	3.3	2.1	-	1.6	-	-	-	ND	wild(L)/wild(Y)	NA	ND	1B	yes	PEG/RBV
72	28	0	1	0	69	F	47.8	148.6	21.6	0	16.2	44	5.2	3.9	3.3	2.1	-	1.6	-	-	-	ND	wild(L)/wild(Y)	NA	ND	1B	yes	PEG/RBV
73	0	6.7	0	0	88	F	44.5	140.2	22.6	0	18.7	25	6.7	5.8	4.4	3.1	2.6	2.4	-	-	-	ND	wild(L)/Mix(Y=H)	NA	ND	1B	nothing
73	0.17	5.8	0	0	88	F	44.5	140.2	22.6	0	18.7	25	6.7	5.8	4.4	3.1	2.6	2.4	-	-	-	ND	wild(L)/Mix(Y=H)	NA	ND	1B	nothing
73	0.33	4.4	0	0	88	F	44.5	140.2	22.6	0	18.7	25	6.7	5.8	4.4	3.1	2.6	2.4	-	-	-	ND	wild(L)/Mix(Y=H)	NA	ND	1B	nothing
73	2	3.1	0	0	88	F	44.5	140.2	22.6	0	18.7	25	6.7	5.8	4.4	3.1	2.6	2.4	-	-	-	ND	wild(L)/Mix(Y=H)	NA	ND	1B	nothing
73	4	2.6	0	0	88	F	44.5	140.2	22.6	0	18.7	25	6.7	5.8	4.4	3.1	2.6	2.4	-	-	-	ND	wild(L)/Mix(Y=H)	NA	ND	1B	nothing
73	7	2.4	0	0	88	F	44.5	140.2	22.6	0	18.7	25	6.7	5.8	4.4	3.1	2.6	2.4	-	-	-	ND	wild(L)/Mix(Y=H)	NA	ND	1B	nothing
73	28	0	1	0	88	F	44.5	140.2	22.6	0	18.7	25	6.7	5.8	4.4	3.1	2.6	2.4	-	-	-	ND	wild(L)/Mix(Y=H)	NA	ND	1B	nothing
74	0	6	0	1	73	M	62	164.3	23	1	8.5	42	6	5.3	4	2.7	2.3	1.7	-	-	-	ND	wild(L)/wild(Y)	NA	F3A3	1B	nothing
74	0.17	5.3	0	1	73	M	62	164.3	23	1	8.5	42	6	5.3	4	2.7	2.3	1.7	-	-	-	ND	wild(L)/wild(Y)	NA	F3A3	1B	nothing
74	0.33	4	0	1	73	M	62	164.3	23	1	8.5	42	6	5.3	4	2.7	2.3	1.7	-	-	-	ND	wild(L)/wild(Y)	NA	F3A3	1B	nothing
74	2	2.7	0	1	73	M	62	164.3	23	1	8.5	42	6	5.3	4	2.7	2.3	1.7	-	-	-	ND	wild(L)/wild(Y)	NA	F3A3	1B	nothing
74	4	2.3	0	1	73	M	62	164.3	23	1	8.5	42	6	5.3	4	2.7	2.3	1.7	-	-	-	ND	wild(L)/wild(Y)	NA	F3A3	1B	nothing
74	7	1.7	0	1	73	M	62	164.3	23	1	8.5	42	6	5.3	4	2.7	2.3	1.7	-	-	-	ND	wild(L)/wild(Y)	NA	F3A3	1B	nothing
74	28	0	1	1	73	M	62	164.3	23	1	8.5	42	6	5.3	4	2.7	2.3	1.7	-	-	-	ND	wild(L)/wild(Y)	NA	F3A3	1B	nothing
75	0	6	0	1	74	M	59.8	158.1	23.9	1	6.1	44	6	5.2	4.1	ND	2.8	1.8	-	-	2.5	M/W	wild(L)/wild(Y)	NA	F3A3	1B	yes	PEG/RBV/SMV
75	0.17	5.2	0	1	74	M	59.8	158.1	23.9	1	6.1	44	6	5.2	4.1	ND	2.8	1.8	-	-	2.5	M/W	wild(L)/wild(Y)	NA	F3A3	1B	yes	PEG/RBV/SMV
75	0.33	4.1	0	1	74	M	59.8	158.1	23.9	1	6.1	44	6	5.2	4.1	ND	2.8	1.8	-	-	2.5	M/W	wild(L)/wild(Y)	NA	F3A3	1B	yes	PEG/RBV/SMV
75	4	2.8	0	1	74	M	59.8	158.1	23.9	1	6.1	44	6	5.2	4.1	ND	2.8	1.8	-	-	2.5	M/W	wild(L)/wild(Y)	NA	F3A3	1B	yes	PEG/RBV/SMV
75	7	1.8	0	1	74	M	59.8	158.1	23.9	1	6.1	44	6	5.2	4.1	ND	2.8	1.8	-	-	2.5	M/W	wild(L)/wild(Y)	NA	F3A3	1B	yes	PEG/RBV/SMV
75	28	0	1	1	74	M	59.8	158.1	23.9	1	6.1	44	6	5.2	4.1	ND	2.8	1.8	-	-	2.5	M/W	wild(L)/wild(Y)	NA	F3A3	1B	yes	PEG/RBV/SMV
76	0	5.8	0	0	69	F	45.6	154.6	19.1	0	14.8	46	5.8	4.8	4.4	ND	3.1	1.9	-	-	-	M/W	wild(L)/wild(Y)	NA	F2A2	1B	yes	PEG/RBV
76	0.17	4.8	0	0	69	F	45.6	154.6	19.1	0	14.8	46	5.8	4.8	4.4	ND	3.1	1.9	-	-	-	M/W	wild(L)/wild(Y)	NA	F2A2	1B	yes	PEG/RBV
76	0.33	4.4	0	0	69	F	45.6	154.6	19.1	0	14.8	46	5.8	4.8	4.4	ND	3.1	1.9	-	-	-	M/W	wild(L)/wild(Y)	NA	F2A2	1B	yes	PEG/RBV
76	4	3.1	0	0	69	F	45.6	154.6	19.1	0	14.8	46	5.8	4.8	4.4	ND	3.1	1.9	-	-	-	M/W	wild(L)/wild(Y)	NA	F2A2	1B	yes	PEG/RBV
76	7	1.9	0	0	69	F	45.6	154.6	19.1	0	14.8	46	5.8	4.8	4.4	ND	3.1	1.9	-	-	-	M/W	wild(L)/wild(Y)	NA	F2A2	1B	yes	PEG/RBV
76	28	0	1	0	69	F	45.6	154.6	19.1	0	14.8	46	5.8	4.8	4.4	ND	3.1	1.9	-	-	-	M/W	wild(L)/wild(Y)	NA	F2A2	1B	yes	PEG/RBV
77	0	5.5	0	1	59	M	72.8	176	23.5	1	10.2	26	5.5	5	4	2.3	1.2	1.3	-	-	-	W/M	wild(L)/Mix(Y>>H)	NA	ND	1B	nothing
77	0.17	5	0	1	59	M	72.8	176	23.5	1	10.2	26	5.5	5	4	2.3	1.2	1.3	-	-	-	W/M	wild(L)/Mix(Y>>H)	NA	ND	1B	nothing
77	0.33	4	0	1	59	M	72.8	176	23.5	1	10.2	26	5.5	5	4	2.3	1.2	1.3	-	-	-	W/M	wild(L)/Mix(Y>>H)	NA	ND	1B	nothing
77	2	2.3	0	1	59	M	72.8	176	23.5	1	10.2	26	5.5	5	4	2.3	1.2	1.3	-	-	-	W/M	wild(L)/Mix(Y>>H)	NA	ND	1B	nothing
77	4	1.2	1	1	59	M	72.8	176	23.5	1	10.2	26	5.5	5	4	2.3	1.2	1.3	-	-	-	W/M	wild(L)/Mix(Y>>H)	NA	ND	1B	nothing
77	7	1.3	0	1	59	M	72.8	176	23.5	1	10.2	26	5.5	5	4	2.3	1.2	1.3	-	-	-	W/M	wild(L)/Mix(Y>>H)	NA	ND	1B	nothing
77	28	0	1	1	59	M	72.8	176	23.5	1	10.2	26	5.5	5	4	2.3	1.2	1.3	-	-	-	W/M	wild(L)/Mix(Y>>H)	NA	ND	1B	nothing
79	0	6.5	0	1	78	M	62.4	166	22.6	1	6.8	25	6.5	6.3	5.8	3.9	2.9	2.6	-	-	-	ND	wild(L)/Mix(Y>H)	NA	ND	1B	nothing
79	0.17	6.3	0	1	78	M	62.4	166	22.6	1	6.8	25	6.5	6.3	5.8	3.9	2.9	2.6	-	-	-	ND	wild(L)/Mix(Y>H)	NA	ND	1B	nothing
79	0.33	5.8	0	1	78	M	62.4	166	22.6	1	6.8	25	6.5	6.3	5.8	3.9	2.9	2.6	-	-	-	ND	wild(L)/Mix(Y>H)	NA	ND	1B	nothing
79	2	3.9	0	1	78	M	62.4	166	22.6	1	6.8	25	6.5	6.3	5.8	3.9	2.9	2.6	-	-	-	ND	wild(L)/Mix(Y>H)	NA	ND	1B	nothing
79	4	2.9	0	1	78	M	62.4	166	22.6	1	6.8	25	6.5	6.3	5.8	3.9	2.9	2.6	-	-	-	ND	wild(L)/Mix(Y>H)	NA	ND	1B	nothing
79	7	2.6	0	1	78	M	62.4	166	22.6	1	6.8	25	6.5	6.3	5.8	3.9	2.9	2.6	-	-	-	ND	wild(L)/Mix(Y>H)	NA	ND	1B	nothing
79	28	0	1	1	78	M	62.4	166	22.6	1	6.8	25	6.5	6.3	5.8	3.9	2.9	2.6	-	-	-	ND	wild(L)/Mix(Y>H)	NA	ND	1B	nothing
80	0	6.2	0	0	70	F	44.3	148	20.2	0	21.5	38	6.2	5	4.1	2.8	2.3	1.9	1.2	-	-	ND	wild(L)/wild(Y)	NA	F1A2	1B	yes	PEG/RBV
80	0.17	5	0	0	70	F	44.3	148	20.2	0	21.5	38	6.2	5	4.1	2.8	2.3	1.9	1.2	-	-	ND	wild(L)/wild(Y)	NA	F1A2	1B	yes	PEG/RBV
80	0.33	4.1	0	0	70	F	44.3	148	20.2	0	21.5	38	6.2	5	4.1	2.8	2.3	1.9	1.2	-	-	ND	wild(L)/wild(Y)	NA	F1A2	1B	yes	PEG/RBV
80	2	2.8	0	0	70	F	44.3	148	20.2	0	21.5	38	6.2	5	4.1	2.8	2.3	1.9	1.2	-	-	ND	wild(L)/wild(Y)	NA	F1A2	1B	yes	PEG/RBV
80	4	2.3	0	0	70	F	44.3	148	20.2	0	21.5	38	6.2	5	4.1	2.8	2.3	1.9	1.2	-	-	ND	wild(L)/wild(Y)	NA	F1A2	1B	yes	PEG/RBV
80	7	1.9	0	0	70	F	44.3	148	20.2	0	21.5	38	6.2	5	4.1	2.8	2.3	1.9	1.2	-	-	ND	wild(L)/wild(Y)	NA	F1A2	1B	yes	PEG/RBV
80	28	1.2	1	0	70	F	44.3	148	20.2	0	21.5	38	6.2	5	4.1	2.8	2.3	1.9	1.2	-	-	ND	wild(L)/wild(Y)	NA	F1A2	1B	yes	PEG/RBV
87	0	6.2	0	1	74	F	53	153.5	22.5	1	6.3	29	6.2	5	4.1	2.7	2.4	1.3	-	-	-	ND	ND	NA	F3A2	1B	yes	PegIFNa
87	0.17	5	0	1	74	F	53	153.5	22.5	1	6.3	29	6.2	5	4.1	2.7	2.4	1.3	-	-	-	ND	ND	NA	F3A2	1B	yes	PegIFNa
87	0.33	4.1	0	1	74	F	53	153.5	22.5	1	6.3	29	6.2	5	4.1	2.7	2.4	1.3	-	-	-	ND	ND	NA	F3A2	1B	yes	PegIFNa
87	2	2.7	0	1	74	F	53	153.5	22.5	1	6.3	29	6.2	5	4.1	2.7	2.4	1.3	-	-	-	ND	ND	NA	F3A2	1B	yes	PegIFNa
87	4	2.4	0	1	74	F	53	153.5	22.5	1	6.3	29	6.2	5	4.1	2.7	2.4	1.3	-	-	-	ND	ND	NA	F3A2	1B	yes	PegIFNa
87	7	1.3	0	1	74	F	53	153.5	22.5	1	6.3	29	6.2	5	4.1	2.7	2.4	1.3	-	-	-	ND	ND	NA	F3A2	1B	yes	PegIFNa
87	28	0	1	1	74	F	53	153.5	22.5	1	6.3	29	6.2	5	4.1	2.7	2.4	1.3	-	-	-	ND	ND	NA	F3A2	1B	yes	PegIFNa
88	0	6.2	0	1	68	M	64.2	154.5	26.9	1	17.6	101	6.2	5.6	4.5	3.3	2.5	2.5	-	-	-	W/W	wild(L)/wild(Y)	NA	F2A2	1B	yes	PEG/RBV
88	0.17	5.6	0	1	68	M	64.2	154.5	26.9	1	17.6	101	6.2	5.6	4.5	3.3	2.5	2.5	-	-	-	W/W	wild(L)/wild(Y)	NA	F2A2	1B	yes	PEG/RBV
88	0.33	4.5	0	1	68	M	64.2	154.5	26.9	1	17.6	101	6.2	5.6	4.5	3.3	2.5	2.5	-	-	-	W/W	wild(L)/wild(Y)	NA	F2A2	1B	yes	PEG/RBV
88	2	3.3	0	1	68	M	64.2	154.5	26.9	1	17.6	101	6.2	5.6	4.5	3.3	2.5	2.5	-	-	-	W/W	wild(L)/wild(Y)	NA	F2A2	1B	yes	PEG/RBV
88	4	2.5	0	1	68	M	64.2	154.5	26.9	1	17.6	101	6.2	5.6	4.5	3.3	2.5	2.5	-	-	-	W/W	wild(L)/wild(Y)	NA	F2A2	1B	yes	PEG/RBV
88	7	2.5	0	1	68	M	64.2	154.5	26.9	1	17.6	101	6.2	5.6	4.5	3.3	2.5	2.5	-	-	-	W/W	wild(L)/wild(Y)	NA	F2A2	1B	yes	PEG/RBV
88	28	0	1	1	68	M	64.2	154.5	26.9	1	17.6	101	6.2	5.6	4.5	3.3	2.5	2.5	-	-	-	W/W	wild(L)/wild(Y)	NA	F2A2	1B	yes	PEG/RBV
89	0	5.7	0	1	61	M	76.4	165.7	27.8	1	20.1	55	5.7	5.3	4.3	3	2.5	1.9	-	-	-	ND	wild(L)/wild(Y)	NA	F4A2	1B	yes	PEG/RBV
89	0.17	5.3	0	1	61	M	76.4	165.7	27.8	1	20.1	55	5.7	5.3	4.3	3	2.5	1.9	-	-	-	ND	wild(L)/wild(Y)	NA	F4A2	1B	yes	PEG/RBV
89	0.33	4.3	0	1	61	M	76.4	165.7	27.8	1	20.1	55	5.7	5.3	4.3	3	2.5	1.9	-	-	-	ND	wild(L)/wild(Y)	NA	F4A2	1B	yes	PEG/RBV
89	2	3	0	1	61	M	76.4	165.7	27.8	1	20.1	55	5.7	5.3	4.3	3	2.5	1.9	-	-	-	ND	wild(L)/wild(Y)	NA	F4A2	1B	yes	PEG/RBV
89	4	2.5	0	1	61	M	76.4	165.7	27.8	1	20.1	55	5.7	5.3	4.3	3	2.5	1.9	-	-	-	ND	wild(L)/wild(Y)	NA	F4A2	1B	yes	PEG/RBV
89	7	1.9	0	1	61	M	76.4	165.7	27.8	1	20.1	55	5.7	5.3	4.3	3	2.5	1.9	-	-	-	ND	wild(L)/wild(Y)	NA	F4A2	1B	yes	PEG/RBV
89	28	0	1	1	61	M	76.4	165.7	27.8	1	20.1	55	5.7	5.3	4.3	3	2.5	1.9	-	-	-	ND	wild(L)/wild(Y)	NA	F4A2	1B	yes	PEG/RBV
90	0	4.3	0	0	79	F	69.9	142.9	34.2	0	15.7	20	4.3	2.6	1.3	1.2	-	2	-	-	ND	ND	wild(L)/wild(Y)	NA	F2A2	1B	nothing
90	0.17	2.6	0	0	79	F	69.9	142.9	34.2	0	15.7	20	4.3	2.6	1.3	1.2	-	2	-	-	ND	ND	wild(L)/wild(Y)	NA	F2A2	1B	nothing
90	0.33	1.3	0	0	79	F	69.9	142.9	34.2	0	15.7	20	4.3	2.6	1.3	1.2	-	2	-	-	ND	ND	wild(L)/wild(Y)	NA	F2A2	1B	nothing
90	2	1.2	1	0	79	F	69.9	142.9	34.2	0	15.7	20	4.3	2.6	1.3	1.2	-	2	-	-	ND	ND	wild(L)/wild(Y)	NA	F2A2	1B	nothing
90	4	0	1	0	79	F	69.9	142.9	34.2	0	15.7	20	4.3	2.6	1.3	1.2	-	2	-	-	ND	ND	wild(L)/wild(Y)	NA	F2A2	1B	nothing
90	7	2	0	0	79	F	69.9	142.9	34.2	0	15.7	20	4.3	2.6	1.3	1.2	-	2	-	-	ND	ND	wild(L)/wild(Y)	NA	F2A2	1B	nothing
90	28	0	1	0	79	F	69.9	142.9	34.2	0	15.7	20	4.3	2.6	1.3	1.2	-	2	-	-	ND	ND	wild(L)/wild(Y)	NA	F2A2	1B	nothing
91	0	5.8	0	0	65	M	61.8	172.5	20.8	0	17.9	57	5.8	4.8	3.7	2.2	1.7	1.7	-	-	-	ND	wild(L)/wild(Y)	NA	F3A2	1B	yes	PegIFNa
91	0.17	4.8	0	0	65	M	61.8	172.5	20.8	0	17.9	57	5.8	4.8	3.7	2.2	1.7	1.7	-	-	-	ND	wild(L)/wild(Y)	NA	F3A2	1B	yes	PegIFNa
91	0.33	3.7	0	0	65	M	61.8	172.5	20.8	0	17.9	57	5.8	4.8	3.7	2.2	1.7	1.7	-	-	-	ND	wild(L)/wild(Y)	NA	F3A2	1B	yes	PegIFNa
91	2	2.2	0	0	65	M	61.8	172.5	20.8	0	17.9	57	5.8	4.8	3.7	2.2	1.7	1.7	-	-	-	ND	wild(L)/wild(Y)	NA	F3A2	1B	yes	PegIFNa
91	4	1.7	0	0	65	M	61.8	172.5	20.8	0	17.9	57	5.8	4.8	3.7	2.2	1.7	1.7	-	-	-	ND	wild(L)/wild(Y)	NA	F3A2	1B	yes	PegIFNa
91	7	1.7	0	0	65	M	61.8	172.5	20.8	0	17.9	57	5.8	4.8	3.7	2.2	1.7	1.7	-	-	-	ND	wild(L)/wild(Y)	NA	F3A2	1B	yes	PegIFNa
91	28	0	1	0	65	M	61.8	172.5	20.8	0	17.9	57	5.8	4.8	3.7	2.2	1.7	1.7	-	-	-	ND	wild(L)/wild(Y)	NA	F3A2	1B	yes	PegIFNa
93	0	6.2	0	0	88	F	43.6	153.5	18.5	0	20.9	34	6.2	4.9	3.8	3	2.6	2	-	-	-	ND	wild(L)/wild(Y)	NA	ND	1B	nothing
93	0.17	4.9	0	0	88	F	43.6	153.5	18.5	0	20.9	34	6.2	4.9	3.8	3	2.6	2	-	-	-	ND	wild(L)/wild(Y)	NA	ND	1B	nothing
93	0.33	3.8	0	0	88	F	43.6	153.5	18.5	0	20.9	34	6.2	4.9	3.8	3	2.6	2	-	-	-	ND	wild(L)/wild(Y)	NA	ND	1B	nothing
93	2	3	0	0	88	F	43.6	153.5	18.5	0	20.9	34	6.2	4.9	3.8	3	2.6	2	-	-	-	ND	wild(L)/wild(Y)	NA	ND	1B	nothing
93	4	2.6	0	0	88	F	43.6	153.5	18.5	0	20.9	34	6.2	4.9	3.8	3	2.6	2	-	-	-	ND	wild(L)/wild(Y)	NA	ND	1B	nothing
93	7	2	0	0	88	F	43.6	153.5	18.5	0	20.9	34	6.2	4.9	3.8	3	2.6	2	-	-	-	ND	wild(L)/wild(Y)	NA	ND	1B	nothing
93	28	0	1	0	88	F	43.6	153.5	18.5	0	20.9	34	6.2	4.9	3.8	3	2.6	2	-	-	-	ND	wild(L)/wild(Y)	NA	ND	1B	nothing
94	0	6.7	0	1	57	M	57.5	178.5	18	1	10.7	89	6.7	4.9	3.9	2.9	2.2	1.7	-	-	ND	ND	wild(L)/wild(Y)	NA	ND	1B	yes	PEG/RBV
94	0.17	4.9	0	1	57	M	57.5	178.5	18	1	10.7	89	6.7	4.9	3.9	2.9	2.2	1.7	-	-	ND	ND	wild(L)/wild(Y)	NA	ND	1B	yes	PEG/RBV
94	0.33	3.9	0	1	57	M	57.5	178.5	18	1	10.7	89	6.7	4.9	3.9	2.9	2.2	1.7	-	-	ND	ND	wild(L)/wild(Y)	NA	ND	1B	yes	PEG/RBV
94	2	2.9	0	1	57	M	57.5	178.5	18	1	10.7	89	6.7	4.9	3.9	2.9	2.2	1.7	-	-	ND	ND	wild(L)/wild(Y)	NA	ND	1B	yes	PEG/RBV
94	4	2.2	0	1	57	M	57.5	178.5	18	1	10.7	89	6.7	4.9	3.9	2.9	2.2	1.7	-	-	ND	ND	wild(L)/wild(Y)	NA	ND	1B	yes	PEG/RBV
94	7	1.7	0	1	57	M	57.5	178.5	18	1	10.7	89	6.7	4.9	3.9	2.9	2.2	1.7	-	-	ND	ND	wild(L)/wild(Y)	NA	ND	1B	yes	PEG/RBV
94	28	0	1	1	57	M	57.5	178.5	18	1	10.7	89	6.7	4.9	3.9	2.9	2.2	1.7	-	-	ND	ND	wild(L)/wild(Y)	NA	ND	1B	yes	PEG/RBV
95	0	6.8	0	1	82	F	62.7	158	25.1	1	9.8	37	6.8	5.6	4.7	3.6	3.3	3	1.2	-	-	mix/M	wild(L)/wild(Y)	NA	F3A3	1B	yes	IFNa
95	0.17	5.6	0	1	82	F	62.7	158	25.1	1	9.8	37	6.8	5.6	4.7	3.6	3.3	3	1.2	-	-	mix/M	wild(L)/wild(Y)	NA	F3A3	1B	yes	IFNa
95	0.33	4.7	0	1	82	F	62.7	158	25.1	1	9.8	37	6.8	5.6	4.7	3.6	3.3	3	1.2	-	-	mix/M	wild(L)/wild(Y)	NA	F3A3	1B	yes	IFNa
95	2	3.6	0	1	82	F	62.7	158	25.1	1	9.8	37	6.8	5.6	4.7	3.6	3.3	3	1.2	-	-	mix/M	wild(L)/wild(Y)	NA	F3A3	1B	yes	IFNa
95	4	3.3	0	1	82	F	62.7	158	25.1	1	9.8	37	6.8	5.6	4.7	3.6	3.3	3	1.2	-	-	mix/M	wild(L)/wild(Y)	NA	F3A3	1B	yes	IFNa
95	7	3	0	1	82	F	62.7	158	25.1	1	9.8	37	6.8	5.6	4.7	3.6	3.3	3	1.2	-	-	mix/M	wild(L)/wild(Y)	NA	F3A3	1B	yes	IFNa
95	28	1.2	1	1	82	F	62.7	158	25.1	1	9.8	37	6.8	5.6	4.7	3.6	3.3	3	1.2	-	-	mix/M	wild(L)/wild(Y)	NA	F3A3	1B	yes	IFNa
